# Supplementary material for: Molecular classification of the placebo effect in nausea
Source: PLoS One. 2020 Sep 23;15(9):e0238533. doi: 10.1371/journal.pone.0238533 (PMC7511022; doi:10.1371/journal.pone.0238533)
Supplement: S1 Dataset — (XLSX) [file pone.0238533.s001.xlsx]

## Sheet: Proteins
				lfnr	79	169	20	47	140	96	113	57	58	84	131	83	114	145	121	15	141	22	173	146	68	71	70	9	102	1	3	21	76	2	80	23	129	130	48	106	192	154	101	91	16	125	5	170	67
				Proband	13	26	2	11	2	8	19	12	12	16	31	16	19	30	2	1	31	1	25	30	13	14	14	1	18	1	5	5	16	3	13	5	9	9	11	19	25	30	18	18	5	29	3	26	13
				Day	2	1	1	1	2	2	2	1	1	2	1	2	2	1	2	1	2	1	1	1	1	2	1	2	2	2	1	1	1	1	2	2	1	1	1	1	2	2	2	1	2	1	2	1	1
				Measurement	1	1	1	1	2	2	1	1	2	2	1	1	2	1	1	1	1	2	1	2	2	1	2	1	2	2	1	2	2	2	2	2	1	2	2	2	2	2	1	1	1	1	1	2	1
				Group	2	2	1	1	1	1	2	1	1	2	2	2	2	2	1	2	2	2	2	2	2	2	2	2	1	2	2	2	2	2	2	2	2	2	1	2	2	2	1	1	2	2	2	2	2
				Sex	0	0	0	0	0	0	0	0	0	0	0	0	0	0	0	0	0	0	0	0	0	0	0	0	0	0	0	0	0	0	0	0	0	0	0	0	0	0	0	0	0	0	0	0	0
				Age	25	24	27	19	27	22	23	22	22	18	29	18	23	23	27	21	29	21	24	23	25	21	21	21	23	21	26	26	18	20	25	26	24	24	19	23	24	23	23	23	26	23	20	24	25
				Platte	1	1	1	1	1	1	1	1	1	1	1	1	1	1	1	1	1	1	1	1	1	1	1	1	1	1	1	1	1	1	1	1	1	1	1	1	1	1	1	1	1	1	1	1	1
PG_Genes	PG_ProteinAccessions	PG_ProteinDescriptions	repWithSparse
FER1L5	A0AVI2	Fer-1-like protein 5	TRUE		1554	905	7262	1666	3806	366	5543	2327	631	3561	8123	1399	454	10213	4455	10993	700	8505	8507	7971	976	5513	7969	32554	2213	8597	11815	2547	1352	62	5304	4584	1129	279257	10765	7057	7468	10233	12503	8473	10498	1014	960	3064	11857
ARHGAP10	A1A4S6	Rho GTPase-activating protein 10	TRUE		33355	99457	375556	247718	38396	14310	2093	37646	160301	40585	44060	20038	27359	22919	49314	12625	677	10680	25543	11313	10520	18686	13022	335579	12911	10968	8827	23204	15991	3042	15514	34034	8403	15129	11050	21818	29946	35896	9929	19656	11155	2643	8104	1929	7409
PLEKHG3	A1L390	Pleckstrin homology domain-containing family G member 3	TRUE		742	668	28208	7432	2140	2626	1831	658	5661	330	566	1183	8000	6606	1485	2225	2843	5619	2977	5247	1939	3016	734	28034	3233	264	5747	457	959	3145	1029	2374	6048	687	5221	4760	2922	2324	2377	718	1818	4306	2842	408	3706
VWA3A	A6NCI4	von Willebrand factor A domain-containing protein 3A	TRUE		9528	2289	6	634	9171	1662	841	7485	702	1782	7705	1277	6335	10729	1719	1693	10332	2004	9223	9207	561	1575	7194	1804	6835	3392	15373	14317	1323	8697	8878	5105	7703	9210	1277	7186	9063	10411	6545	1378	9394	7440	3008	7918	1533
FAM83G	A6ND36	Protein FAM83G	TRUE		118	2540	7533	447	325	226	865	184	628	1289	247	115	98	129	1959	561	120	163	325	1141	258	1202	540	1966	360	519	380	948	77	418	103	922	398	216	145	563	109	141	153	56	236	284	990	89	121
GRXCR2	A6NFK2	Glutaredoxin domain-containing cysteine-rich protein 2	TRUE		1938	609	4	264	2609	3275	39	784	2159	3419	2637	3360	3034	2067	69	586	2958	710	3530	2007	348	321	452	9	2498	404	1659	2450	48	3012	3485	1127	2447	2748	2917	2093	2456	45	1904	2611	1861	73	4227	3921	2759
CCDC160	A6NGH7	Coiled-coil domain-containing protein 160	FALSE		11860	4594		7097	12504	11477	9438	9424	10380	4291	14629	4168	11783	9889	9517	6324	18149	11550	11215	13361	12962	17872	15857		13170	10316	14618	14390	7368	12649	13238	10566	11324	7488	8620	10606	11502	11614	11801	8622	7711	12133	16511	3125	11233
IGHV4OR15-8	A6NJ16	Putative V-set and immunoglobulin domain-containing-like protein IGHV4OR15-8	FALSE		45297	114400	392255	152315	67839	32736	43605	41537	78441	30062	45851	24924	39477	77343	74611	45015	43571	43012	52588	52509	51546	49125	46725	94539	25761	43643	40730	43801	28875	52430	46541	3409	48987	44761	68388	51612	65009	89630	30542	27556	47397	44824	57675	50384	61654
IGHV1OR21-1	A6NJS3	Putative V-set and immunoglobulin domain-containing-like protein IGHV1OR21-1	TRUE		7458	12177	4798	19718	6077	15484	2179	4851	21004	421	6356	854	18327	23319	15816	8620	5381	12713	2882	18281	7376	4255	3270	42131	11497	10250	6780	5796	3056	3875	3835	3404	13196	10533	7272	1206	4045	28369	9587	18019	8433	2074	10247	18963	11819
TTC36	A6NLP5	Tetratricopeptide repeat protein 36	TRUE		32654	5691	5	2249	29968	23332	17249	24297	9574	19316	671	33131	38640	623	546	21444	17929	47762	45817	36570	912	3056	16059	3486	20033	2586	42205	21416	19481	46817	697	2808	4830	46160	21180	15670	46125	1600	24556	1197	1169	45	1939	2932	17338
SIGLEC16	A6NMB1	Sialic acid-binding Ig-like lectin 16	FALSE		211355	355363	248438	459896	163417	212807	201238	216938	294017	261978	210618	267413	165388	191357	220297	143249	173103	172988	268580	212670	217119	212797	191141	349491	241398	188705	192166	145562	264925	221986	240774	157720	257085	248078	206329	210773	219185	235413	263111	255314	209650	253477	233528	325841	217199
	A8MT66	Putative uncharacterized protein ENSP00000383407	TRUE		1662	58176	215579	81201	1550320	2091	453004	16158	21624	1192	26303	20341	16633	1362	2777	20524	1263	15028	17306	23084	3503	2050	3272	98987	22260	4473	11530	24861	3676	1696	676	7600	935	1222	1303	1346	1308	5447	581	1169	4740	4480	3248	3761	1274
FAM188B2	A8MYZ0	Protein FAM188B2	TRUE		651	3	8	2502	141	275	200	179	3	72	2144	187	588	218	99	1759	425	81	312	549	2087	455	360	3156	1932	85	2935	381	331	277	557	2089	251	1848	367	2255	360	289	367	1583	596	2379	427	217	163
COL6A5	A8TX70	Collagen alpha-5(VI) chain	TRUE		45599	2144	24804	95827	2951	36138	6784	7975	8043	5869	50795	34714	37350	5540	46238	52933	45142	52343	44640	42643	4157	38661	1594	38223	31753	33316	50336	51838	38408	60304	68609	25464	34623	35076	98707	44622	11808	47167	12657	7345	4813	2850	13868	32581	7751
IGLL5	B9A064	Immunoglobulin lambda-like polypeptide 5	FALSE		102194	135885	344073	210411	97438	62657	85458	159084	204525	73355	70831	70996	84393	122699	87779	109619	64070	83008	90551	149516	96867	67012	86735	177780	68853	86494	107215	119685	79084	107476	86520	57327	135933	130650	165093	91483	109810	151725	81753	75013	190025	144944	125565	96959	113535
ZNF587B	E7ETH6	Zinc finger protein 587B	FALSE		23011	26950		40430	24850	18004	19144	15034	39872	13795	17379	14851	12522	16123	25476	18422	20423	17035	19829	17120	13113	18222	21384		18109	17228	12286	23343	18418	20518	30516	51437	16616	19345	20018	15621	16461	18042	18153	15773	27286	23198	22935	15284	20167
KIF2A	O00139	Kinesin-like protein KIF2A	TRUE		1147	152	1410	7507	479	335	811	87	545	220	183	209	109	1928	181	5962	867	88	770	1298	1053	501	306	13835	1287	897	4725	1115	1722	2696	450	864	5265	2094	269	486	1224	220	2850	327	1582	1143	1312	213	2023
PDLIM1	O00151	PDZ and LIM domain protein 1	TRUE		10639	6135	1048	2421	10609	2348	2651	848	2291	11284	2059	1845	1579	8023	1558	1026	2028	7144	7082	10448	4677	6928	2578	4674	12768	765	10551	10506	7251	3540	13716	1159	2543	6786	8506	7244	1112	8816	17706	16072	11206	8004	2831	1228	11540
ACOT7	O00154	Cytosolic acyl coenzyme A thioester hydrolase	TRUE		7138	3826	4657	5877	9105	3798	6762	9814	3660	6016	9615	4268	5770	8840	6677	4041	7712	4960	8372	8999	3992	6674	5926	10	4279	3033	5809	6325	4709	6842	7570	8981	8429	7938	6570	5779	5128	6323	3338	2675	4231	11875	2947	3579	3674
MASP2	O00187	Mannan-binding lectin serine protease 2	TRUE		1461	15173	7774	3024	450	404	505	272	815	315	214	2634	851	231	10915	969	578	896	655	9780	2071	733	551	13946	522	1368	3674	3931	1059	213	716	1729	371	346	225	473	453	934	621	9814	959	788	1724	774	1629
LEFTY2	O00292	Left-right determination factor 2	TRUE		14581	95804	70036	110452	10844	5930	17397	18169	57558	4443	20343	4875	11977	15321	12120	137	20198	976	1130	9495	9048	10551	10296	27327	5875	810	1196	5764	635	8414	13192	554	14583	15726	19566	13288	18076	14130	1020	1294	606	17647	1371	13359	8690
QSOX1	O00391	Sulfhydryl oxidase 1	TRUE		671	5779	2473	5542	3357	5735	6339	5692	4468	4730	4203	4373	524	4027	2590	5692	4226	5454	4631	4232	5666	4678	3763	10906	2914	4550	4954	4434	3491	3642	718	15562	5511	4770	4769	5818	4451	3973	4275	3927	4877	4962	4127	4243	759
PLOD2	O00469	Procollagen-lysine.2-oxoglutarate 5-dioxygenase 2	TRUE		189	2	46520	110321	36972	25085	193	149365	72081	29287	17780	180608	117	25841	34131	33441	333	19	18679	25105	18570	12140	21866	63051	3	143648	440	26080	16538	30995	20791	30115	20636	192035	40	18129	20331	3374	8721	1178	23494	2143	270	16124	19328
GAPDHS	O14556	Glyceraldehyde-3-phosphate dehydrogenase. testis-specific	TRUE		684792	471704	907721	10391	1230993	630272	40	564433	672	631793	802669	680200	828594	1157488	1228931	42	90	715155	772893	971781	790613	584878	669044	1711	237	735938	1106944	994300	620094	878721	678633	681065	1033998	169	248	889947	837985	1045928	544142	530609	867480	77	980221	628755	804300
SLC9A3R1	O14745	Na(+)/H(+) exchange regulatory cofactor NHE-RF1	TRUE		545	5155	7488	7110	323	1067	250	445	6341	430	678	663	187	481	1880	526	521	557	559	660	1541	179	246	12738	545	385	519	758	619	679	553	2650	410	1834	1536	510	536	1169	357	1655	971	580	709	565	745
NRP1	O14786	Neuropilin-1	TRUE		346	2	5	2	101	273	369	106	230	418	295	283	388	389	457	158	443	291	524	344	365	285	215	6986	246	47	355	346	186	338	397	261	236	1	325	342	332	67	1	66	193	42	276	385	607
APOL1	O14791	Apolipoprotein L1	FALSE		5609	32762	59473	76330	7048	7475	7627	6129	34126	5157	4829	5615	7158	6386	5593	10021	5094	8209	6335	7655	6696	4602	5297	109001	10511	8346	6677	5150	5286	5562	7352	7396	5402	6659	6979	5905	6853	6266	7991	9615	7412	6099	7725	6497	6096
CEP290	O15078	Centrosomal protein of 290 kDa	FALSE		278352	723840	799991	965821	753442	957363	1056138	293381	817252	373112	330647	372761	260613	293893	256270	817439	852625	254523	345715	967103	294834	721651	698661	1018009	361525	968454	1054373	894300	448172	319486	415010	2015170	242633	900563	439556	412887	406649	367812	417019	336901	237572	379856	409077	896189	959603
VILL	O15195	Villin-like protein	FALSE		98369	325979	599580	618873	91481	94267	81782	79353	225778	108399	110071	164158	99391	123697	117695	77668	94410	107821	99173	104304	87436	95565	111762	566469	160139	103357	97855	108093	87440	101627	110154	16120	95735	103306	7487	80355	129188	91129	105959	95739	122550	96068	94959	71880	132470
LAMA5	O15230	Laminin subunit alpha-5	FALSE		9052	85773	383057	128484	10263	6681	7895	6402	92989	7000	8254	6744	8589	9178	14429	8743	6180	6875	7381	7207	7445	10346	9069	368461	7896	6856	7661	11453	8311	7593	8367	6839	6259	10162	8170	8086	7981	8987	6540	7829	10009	7467	8958	6143	7112
MEFV	O15553	Pyrin	TRUE		967	3877	9254	5041	827	249	359	174	3	374	43	94	160	498	817	1666	206	494	101	373	1821	48	558	4615	1209	190	339	668	115	70	206	414	1154	149	1161	757	426	462	64	670	739	264	539	216	981
PPIP5K2	O43314	Inositol hexakisphosphate and diphosphoinositol-pentakisphosphate kinase 2	TRUE		2330	8813	19794	3254	695	2395	3201	665	2846	2649	2007	1733	2682	2320	4567	1560	1421	2133	1923	2410	2140	1933	2140	6	593	703	1561	734	2298	1879	1500	7909	2311	1754	3641	1262	2028	2155	2806	2735	1155	2138	1744	1302	7429
WDR62	O43379	WD repeat-containing protein 62	TRUE		3911	17012	7769	16211	4403	14198	688	1037	68006	20456	12043	16447	2890	3379	10293	3620	22498	4766	4467	3273	1316	8838	15953	72016	1350	1803	1464	16679	7691	9216	3220	4548	496	1732	3604	11877	11726	13066	6634	1835	3155	6023	12347	2558	4034
FRS3	O43559	Fibroblast growth factor receptor substrate 3	FALSE		23128	14869685	38838349	31834397	5341835	4615580	4601610	4150719	23682118	4756344	4510059	4626067	5182189	4864306	7429653	4758348	3832974	4110031	4277297	4911523	4966939	5031593	4881163	46731987	5880641	5115531	4406137	6123280	5568766	5188544	4717664	5887810	4923758	5349961	5770040	5696842	5379757	5729886	4559048	4788884	5446753	3951175	5378116	5120934	4941241
HCRTR1	O43613	Orexin receptor type 1	TRUE		867	3	661	459	340	599	1249	564	727	402	3324	253	2608	927	2355	253	2769	686	795	463	1733	1180	2875	550	1166	1784	1047	1077	1731	808	1983	2632	410	1436	1231	319	864	612	1566	516	964	610	516	266	1433
MCM3AP	O60318	Germinal-center associated nuclear protein	TRUE		5566	2	5	5	5356	5446	4026	5291	137	6997	7322	6035	4509	6460	8316	6246	7847	6990	5891	7155	7460	7087	7667	4	4955	9082	7898	11288	8139	8135	10911	415	8432	7939	11190	6744	9149	7778	7394	6156	7845	9107	9591	4617	7385
SORBS3	O60504	Vinexin	TRUE		6908	6915	12106	21073	3087	104454	62484	4918	83862	61902	3928	1405	145448	5300	9240	66621	52862	4423	6525	4384	192827	101235	776	76413	3203	4636	2766	4866	1500	67514	5667	5593	5643	2525	5365	41005	4230	10319	3773	78536	757	5214	5106	124907	5700
DIAPH1	O60610	Protein diaphanous homolog 1	FALSE		1166964	4460104	6733628	4462466	1561066	635716	1078790	738012	5493572	819110	892483	750714	984497	953216	1497226	1165653	989945	666557	706228	914081	872224	1656594	896230	13231098	724202	1194205	518059	1012681	836542	802843	951273	1481512	1585362	1594011	683886	705263	1066032	1110412	630175	729508	1136091	948187	901254	695955	696681
ABCC9	O60706	ATP-binding cassette sub-family C member 9	TRUE		6592	83780	73880	121915	4134	6771	5829	1661	122216	4682	3033	2116	2909	2553	26714	2376	6779	833	2523	2511	3385	3092	2610	137746	5512	13191	3450	4229	1597	2779	2609	10195	2866	7466	3674	9169	2234	11694	12243	11463	4365	4561	7365	11926	18312
FCGR3B	O75015	Low affinity immunoglobulin gamma Fc region receptor III-B	TRUE		419	1622	37440	1750	1520	203	1011	285	860	318	1018	400	856	923	10255	5929	554	297	595	6865	5614	1059	1080	6	5133	362	220	562	905	722	170	1783	496	1244	377	452	644	479	740	3692	1264	1072	7730	698	775
LRP5	O75197	Low-density lipoprotein receptor-related protein 5	FALSE		1547	3806		2451	2991	3075	3660	2989	8203	3376	2701	2871	3598	2618	3326	4669	2315	4483	1952	2519	1896	5135	3988		4558	3777	2333	2341	3227	2094	2326		2503	2460	1767	2765	3146	2560	4020	4137	1711	1423	2243	2293	1858
NDUFS2	O75306	NADH dehydrogenase [ubiquinone] iron-sulfur protein 2. mitochondrial	TRUE		15138	70276	258936	233978	15084	29500	25443	26595	127590	34550	44655	33655	16360	38635	6736	26560	34709	19275	47392	32848	34317	50368	21204	449311	21208	17860	6969	18592	30278	376	781	12975	18892	138	19218	10235	23042	414	29102	13575	44460	18696	1658	1416	496
ALOX12B	O75342	Arachidonate 12-lipoxygenase. 12R-type	TRUE		35497	40692	404711	298577	38766	34691	106	1	31751	2	50	6651	1	31030	55873	37560	25348	2616	30618	222	36129	40907	90	528783	42612	29496	25	25	34397	29495	21049	36118	223	36221	127	34323	31763	31839	26145	19642	39018	26	140	17796	199
GUCY1B2	O75343	Guanylate cyclase soluble subunit beta-2	TRUE		989	7874	13641	7294	1888	2031	803	2942	5975	650	3027	2286	2072	3603	777	1113	1492	2981	4529	2921	2010	8192	1627	20939	599	2187	4927	5214	3880	2031	1845	3308	3089	2692	2014	3955	1105	1806	2170	291	2029	5347	1961	418	3129
POLQ	O75417	DNA polymerase theta	TRUE		1075	27548	7	2476	629	1442	1473	1561	734	2254	1687	2345	1819	1149	1220	1900	953	1451	770	1595	1248	867	943	17571	1640	1167	1652	1199	1679	1368	1183	10858	2478	1288	1711	1376	1167	2088	1749	2110	609	1491	874	1870	771
PIK3C2G	O75747	Phosphatidylinositol 4-phosphate 3-kinase C2 domain-containing subunit gamma	TRUE		417	11836	39507	32513	89	603	351	296	15052	531	452	329	174	343	693	475	450	4128	344	167	593	648	419	30770	510	632	1136	521	530	5004	411	1022	242	6865	500	424	415	389	539	5227	493	412	970	5956	367
TUSC2	O75896	Tumor suppressor candidate 2	FALSE		6452751	1621970	1317091	2296897	7083504	5906060	5280653	5015209	2132048	5319189	5640848	5166091	5501089	6207328	4938845	5655740	5735913	5368116	5095815	5897881	6717613	7546887	6555478	1159507	5709184	4704565	6900871	6346914	4762392	6220731	6436455	10409610	5155081	4620046	6720648	5422600	6163164	5874558	6001819	5733111	6953072	5474379	7105738	4863700	7165007
KRT36	O76013	Keratin. type I cuticular Ha6	TRUE		1806	13162	1287	1154	123	1076	6440	554	2138	6986	27	724	1248	1253	552	352	102	467	488	53	535	1576	362	9	280	313	1403	224	214	354	386	2915	579	343	657	8576	393	4955	287	1138	1805	1233	1187	995	528
LTN1	O94822	E3 ubiquitin-protein ligase listerin	TRUE		1403	3364	6332	6051	5664	4645	7227	5199	2433	2666	6137	4287	6245	6143	12598	3519	2359	6435	5298	6769	4321	4739	6329	152620	3816	3320	5158	1103	3878	5849	3554	937	6169	5763	6550	5809	9277	7513	3696	3685	1519	4571	6146	8167	5840
ABLIM3	O94929	Actin-binding LIM protein 3	TRUE		1278	1	2	2	7667	4364	3911	5131	2144	120	4680	4616	3149	3801	4444	3460	4700	5148	5516	4779	1072	4153	3269	442	2079	3444	3385	696	4753	5899	5339	4109	4239	3003	3109	2461	386	3303	1380	669	2666	4461	3955	8851	3060
PAPLN	O95428	Papilin	TRUE		26154	3638	5422	4141	7730	16886	4082	5436	3232	18786	6033	16641	3252	5581	3543	19738	29208	25385	19218	28234	28147	27507	24421	13557	23362	6563	20875	29237	26159	33660	1950	10349	9131	4798	2628	11271	9822	7591	6526	6590	4449	24775	6437	5700	7287
APOM	O95445	Apolipoprotein M	FALSE		5258	13298	6537	17796	6130	7317	4566	4961	12805	5032	6576	4745	5754	5766	6462	5679	5549	6034	4761	5523	8742	6036	6144		5098	6768	6688	7188	4541	5200	5576	15533	5172	6271	7245	6363	5841	6078	6117	4768	6628	4191	7716	5803	6892
ADAMTS2	O95450	A disintegrin and metalloproteinase with thrombospondin motifs 2	TRUE		1836	102693	243039	70915	29643	1583	3888	4815	849	22340	1549	4154	28711	5306	49362	23630	6288	26039	6744	9893	8741	2256	2356	48570	18686	18213	12845	9570	9046	8961	50	2207	5557	5796	1311	752	936	10206	7162	83502	7271	8605	498	16730	2278
ABCA1	O95477	ATP-binding cassette sub-family A member 1	FALSE		4101	19808	15461	11317	6814	7304	7347	6317	26119	6012	5570	6645	7755	6290	5815	9680	5335	8192	4985	6154	4499	10355	9433	28682	8947	8965	5002	5352	6776	4655	4530	2579	5858	6517	4603	6141	7571	5930	8380	7825	4314	4003	4888	4584	4166
PRAMEF12	O95522	PRAME family member 12	TRUE		44096	830	25439	2344	114168	32428	32815	35153	21270	33623	49436	16563	39067	52352	48221	112784	60503	102633	23025	45864	1561178	53874	15526	2841	2989	70065	238692	26612	70242	92421	23255	105417	48358	29562	15430	8976	22452	24746	30876	3580	17573	34377	414225	30650	65908
ACSL3	O95573	Long-chain-fatty-acid--CoA ligase 3	TRUE		14791	35176	25067	41237	17908	13123	20251	2076	9845	12962	13693	6133	3852	13658	24356	8074	16401	2994	3452	19922	2568	11770	6011	13735	18485	13472	11534	17654	3526	6393	13103	12790	15616	11185	7089	11566	7921	12441	12828	15065	19385	16590	4957	3928	7715
PCNT	O95613	Pericentrin	FALSE		10886	76293	269022	135848	13362	8663	9579	9136	73560	9580	11136	8848	12537	11989	16877	11496	8779	9009	10592	9821	9206	11893	9929	307900	10804	9813	9836	13156	10789	10851	9404	21973	10868	12405	11153	11219	10867	12020	8071	8879	8910	8350	7681	8082	8256
RAB3D	O95716	Ras-related protein Rab-3D	TRUE		3544	21917	486	16499	11901	2071	2641	5647	23644	14120	11126	15116	15104	2636	14124	14712	9175	12231	11312	11567	3182	3436	4227	22525	20170	3076	7978	9772	14204	9404	11750	1358	10766	10982	8613	7030	1899	2805	10425	9653	5344	9873	12590	11825	6042
STAU1	O95793	Double-stranded RNA-binding protein Staufen homolog 1	FALSE		918584		1213019		1450508	571083	963081	723243	664148	712892	936701	682721	825367	1009518	1661618	738503	795032	631759	795098	1005610	704517	1006647	939385	702119	654665	512994	759343	692594	654646	886188	889729	326810	1108104	826278	1085402	1179599		1014575	547373	562036	862808	856253	870274	719159	1140680
SLC16A8	O95907	Monocarboxylate transporter 3	FALSE		673226	543940	266623	276329	908336	1215448	902468	1011141	357212	1177771	712816	1197121	972916	789204	735763	981458	709923	963300	639914	880698	585515	722074	677470	384362	1020723	1327524	838883	689500	1012880	508558	642045	1032907	1378119	1144961	769418	1544185	708083	958871	1099695	1243444	859889	1211902	602699	1468940	673034
SCGB1D2	O95969	Secretoglobin family 1D member 2	TRUE		5290	4947	22033	12547	904	8347	4175	6847	8757	156	137	167	32748	175	2692	31802	561	29812	519	26	843	92	10983	44477	5658	28501	6977	1521	155	29267	781	1032	6360	1505	18708	12861	523	6456	543	70297	6480	15362	2411	65	42352
ZBED1	O96006	Zinc finger BED domain-containing protein 1	TRUE		1574	4140	3	6460	469	1	471	3371	2	1447	60	201	2251	1830	824	1583	1657	220	151	1946	361	1890	1	947	514	1762	560	596	159	1844	502	37	80	52	612	1198	456	208	79	499	2451	1090	1676	1947	943
CP	P00450	Ceruloplasmin	FALSE		21448	52309	38307	37891	26137	22710	28443	31440	55939	28732	24621	30780	29708	23726	25564	30261	22097	28706	26672	21843	20838	21003	19467	100646	28496	30658	21468	22046	28223	21915	20635	22557	33289	31847	21361	31269	23431	21994	25643	26791	23733	25348	21054	32593	20392
ABL1	P00519	Tyrosine-protein kinase ABL1	TRUE		1	18601	3106	6	733	95	1	3525	318	5423	33	2697	136	6560	37	213	6590	439	162	131	1030	5910	1	738	3326	443	2593	161	7104	123	1	7085	5222	3985	4469	1064	275	90	5760	176	109	4935	160	1198	5457
PGK1	P00558	Phosphoglycerate kinase 1	TRUE		1050	5907	8272	6619	3196	294	1259	154	3575	39894	278	920	385	847	702	79144	49	1230	479	733	1099	1834	1	16555	171152	89735	2494	40	615	99936	139102	61	55079	48334	207	983	180	1028	412	441	157	3965	45	191	1843
F2	P00734	Prothrombin	FALSE		12102	12124	8631	10299	12514	11410	11066	11841	18384	12975	11044	10995	11982	11735	10360	12404	10962	11376	12090	11708	12934	12765	11189	10236	12746	12640	11785	11261	16445	11815	11007	14351	12589	11866	10828	10654	10026	10778	12296	13000	10165	10008	12040	11473	10840
C1R	P00736	Complement C1r subcomponent	FALSE		9000	7835	12393	8548	5380	6976	8781	8068	8068	7487	10360	6649	8026	8337	9996	5591	9683	5289	7115	8318	6854	8859	6663	1467	7542	5021	9147	9910	4635	6634	5345	3714	8015	5674	5913	8368	10410	7373	6771	7032	10889	11230	7920	8439	8676
HP	P00738	Haptoglobin	FALSE		169444	220004	314140	223120	124520	62839	140821	182813	235034	112397	70540	125045	125011	111066	116476	143515	63263	119660	249824	114801	170735	82316	87411	377927	197692	108854	155131	150727	132863	146664	172054	120444	97537	95917	122023	91047	156958	129217	182853	186163	176831	86041	147409	170568	173009
HPR	P00739	Haptoglobin-related protein	FALSE		58928	98520	195009	224620	56947	21478	34097	44600	183159	42902	24735	47521	34255	31249	60207	30339	28476	34977	59685	39910	72664	38724	30506	494047	60031	34702	40323	44864	54499	47605	60719	79737	31334	36499	33017	33369	49970	41866	59100	56159	104719	24882	69908	63576	120198
CFD	P00746	Complement factor D	TRUE		566	14088	8056	707	457	391	424	347	179	254	686	249	679	322	1113	413	740	384	300	931	877	788	325	1660	160	1423	611	406	685	395	641	1304	472	649	428	260	1480	657	853	136	343	381	524	325	806
PLG	P00747	Plasminogen	FALSE		28012	42012	29542	44807	28109	33190	38856	40626	76008	36911	26737	36392	41242	27263	17584	39028	26951	35987	26034	32782	32237	29077	26521	94284	37405	35888	33411	34194	36236	30227	28054	23207	32861	35615	29942	47149	27610	28812	32466	38262	29755	30669	33597	32804	27490
F12	P00748	Coagulation factor XII	FALSE		6199	12790	7679	16615	5367	11564	10183	8022	15521	6258	2980	5184	8991	5987	4504	8373	5265	8648	5358	5798	8762	6551	7930	99509	6156	8952	6840	6732	4914	6097	5690	10682	7310	8265	6209	9723	5362	6292	4572	6752	7141	4179	4396	6963	6035
CFB	P00751	Complement factor B	FALSE		12623	38729	33262	51518	17032	17982	12356	13550	29348	13034	14708	15431	15059	11777	16895	14868	11473	12938	14971	14592	14130	11698	12139	71264	18927	17572	15053	16312	13532	12236	11817	19127	15507	12900	12506	11776	13101	15495	14606	16200	20047	12067	11675	20212	14480
CA2	P00918	Carbonic anhydrase 2	TRUE		176	1067	5756	29562	1475	1	882	765	2125	397	169	2327	262	18523	286	871	181	593	45	1357	11522	327	310	6140	62	470	1044	397	392	675	1074	1	171	632	602	747	37	45	39	189	532	162	4050	560	340
SERPINC1	P01008	Antithrombin-III	FALSE		18882	19528	40277	26501	17370	18073	17729	14860	18243	16525	17470	15030	17700	19457	20569	17112	16594	14853	17905	17501	18967	18552	17557	44087	18192	16454	20687	20795	14532	18444	16851	19652	17085	14938	17858	15241	18196	18678	16884	18280	21862	14514	16717	14784	17579
SERPINA1	P01009	Alpha-1-antitrypsin	FALSE		129674	200751	216489	159412	180991	216219	201027	179290	187540	216229	155667	223919	187843	160465	159162	195923	153325	178010	118944	163917	127948	137345	124408	325596	178460	200113	152242	145033	183383	113993	122545	196984	218545	177031	125393	253107	104485	162987	174717	202515	152633	190198	115835	209346	135653
SERPINA3	P01011	Alpha-1-antichymotrypsin	FALSE		24953	54696	125183	62098	26341	18438	20825	23210	56486	23265	24661	23531	22522	23704	25821	18698	22771	17117	25885	22881	24433	21864	20594	119003	23787	17693	23097	23089	22250	26449	22362	23440	18503	18567	21662	20845	20104	25269	21533	26187	22775	21009	26116	31451	24634
AGT	P01019	Angiotensinogen	FALSE		8746	51412	36313	27263	10461	32427	17277	21056	41012	21738	12025	24287	13879	12084	11702	27546	12104	23305	13182	12820	10129	13211	10833	118035	12235	25479	8649	7305	16684	9194	10986	21266	37803	34424	6931	31838	8269	11467	10778	18139	9518	16272	8439	18727	10978
A2M	P01023	Alpha-2-macroglobulin	FALSE		65989	117603	139589	123488	79478	78180	67958	85708	119970	82135	86573	85254	71769	63623	77792	77643	82492	76231	79254	65122	68127	96568	91549	187385	73594	76012	66491	68809	84353	73477	69309	50306	73346	69491	63975	60898	74930	65522	69501	70991	66271	62583	77954	82740	69460
C3	P01024	Complement C3	FALSE		37560	94101	206151	108807	40099	39969	40134	41748	71646	39003	35808	38596	40897	34730	35834	42677	36923	40169	40862	36314	35473	37314	36265	156901	39938	40300	34459	35181	38755	39495	38731	31386	40688	40241	35990	38846	37878	36523	38280	36912	35398	33326	37468	43528	38118
C3;	P01024;P01597	Complement C3;Ig kappa chain V-I region DEE	FALSE		70276	72400	74611	79264	125908	70805	81511	49954	84495	54568	51293	52898	61903	70648	108496	56369	49210	64067	78104	73206	56876	64302	55937	81512	34264	36249	58342	51284	62048	99029	90584	37740	38732	31780	60412	52041	60292	49577	14469	21584	49825	78389	74792	48199	73504
C5	P01031	Complement C5	FALSE		5412	23709	29102	26693	7128	6761	7064	6978	22319	9005	5225	5500	8480	5525	6790	7436	5031	6979	6677	5577	7522	5840	8520	76990	7829	7346	5659	8190	6052	7601	6867	9694	6161	6858	4782	5846	6138	6709	6773	6642	8073	6782	7443	7948	6713
C5;;APOA4	P01031;P01766;P06727	Complement C5;Ig heavy chain V-III region BRO;Apolipoprotein A-IV	TRUE		11304	5642	461261	9613	447	4957	9085	1499	3316	1137	6919	1563	6860	7786	29184	3268	7632	7317	1012	1299	7868	12216	15235	249365	10495	3056	2865	7210	647	12903	5926	19271	21651	79386	23681	2638	12758	26531	4365	4007	6362	2148	3532	3472	6756
CST3	P01034	Cystatin-C	TRUE		2035	76	340	737	2198	2432	1365	2560	1875	2646	1770	2103	3085	3284	1872	2361	2061	2681	2486	2944	3486	1015	2481	2435	3562	2759	3551	2743	2472	3865	1910	2549	2157	2058	2980	3088	2270	1367	3234	3083	2976	2534	3694	2267	3204
KNG1	P01042	Kininogen-1	FALSE		31416	71740	126929	96427	25885	38777	30830	27534	56691	36902	27046	36499	38381	30287	25725	36880	22295	30323	24920	28311	26108	26840	24298	130125	30507	30281	30702	33165	36588	26298	26577	20730	31800	31483	21015	34533	22357	27286	21875	26006	27937	28310	23379	28914	22612
TGFB1	P01137	Transforming growth factor beta-1	TRUE		5103	793	12822	1	8084	4026	4175	6859	456	10446	4003	6068	5958	11719	7675	4404	3741	4248	3872	7302	4776	5027	20360	2389	8001	3817	1719	10351	11696	6559	10687	2898	4592	18625	7725	4590	9904	8002	5298	5290	8166	6220	7411	5563	4630
JCHAIN	P01591	Immunoglobulin J chain	FALSE		55661	16756	21594	36382	58814	26471	39966	21585	25978	29368	37608	58005	49895	47581	45097	25940	37217	25525	40518	80870	57279	41625	36592		30499	26040	26000	24939	30419	63507	61005	49287	24924	76081	28255	56655	47902	50485	31033	33459	34143	38696	31103	35969	59215
	P01593	Ig kappa chain V-I region AG	FALSE		28941	27415	28358	37008	32921	37699	35746	24262	28523	36416	22921	34588	35166	37179	44221	32102	22590	28956	45211	38252	33700	41479	36075	33516	16000	32982	37021	38393	37574	36339	25592	52046	26876	28175	41093	31624	44703	37119	16735	16417	34070	50439	42107	27180	29750
	P01596	Ig kappa chain V-I region CAR	TRUE		6117	206	1079	1774	6442	6620	3679	7888	955	2776	7225	4246	8716	3602	7008	6015	6090	5009	6611	7416	7408	1888	4702	1070	3666	1318	6893	4983	1322	7014	6545	1123	3351	1582	3811	3139	4784	3128	1988	2479	4212	4798	6912	1900	5787
	P01597	Ig kappa chain V-I region DEE	FALSE		30384	50326	55519	47363	48379	30345	28716	26124	50782	21636	24429	27031	27369	36316	43680	26153	23866	31626	34370	29689	32034	28476	27540	60478	15395	22606	29782	27937	29349	50225	40229	20908	21471	17333	36019	22799	31340	27779	10081	12484	28258	35136	35320	27374	39504
;ALG2	P01597;Q9H553	Ig kappa chain V-I region DEE;Alpha-1,3/1,6-mannosyltransferase ALG2	FALSE		155641	32063	14539	66124	261864	140380	119194	110249	64271	106772	112725	95972	121788	116993	137005	115267	148402	149325	150091	134175	215404	120806	117239	22083	52944	148124	143847	164777	122151	150217	178700	113849	103635	93526	151329	69194	123683	119226	42405	57480	129145	163651	161347	122387	145584
	P01598	Ig kappa chain V-I region EU	TRUE		2159	2932	6113	6018	2704	3086	4919	4135	6989	2793	2621	5741	4425	2482	3434	2673	3172	2821	6692	1439	1734	3643	4157	16607	1465	3202	4709	1672	6016	6037	5145	809	3440	5618	2072	2535	1706	2746	2787	4002	3699	5514	2103	2260	4505
IGKV1D-16	P01601	Ig kappa chain V-ID region 16 (Fragment)	TRUE		9468	601	483	3080	14485	6192	4241	6816	4141	3591	8036	9298	11161	9930	11688	6973	6111	6037	2383	8674	915	3633	11842	4752	6216	7665	13480	1665	5805	10127	8683	3681	7271	1658	3013	4668	7350	8854	6426	1588	4625	7174	7511	8099	8622
	P01606	Ig kappa chain V-I region OU	FALSE		82078	30498	12903	61178	138247	72954	62149	103156	59395	54547	105909	89910	115273	109955	76147	60024	137381	77807	77341	70049	112492	62825	110405	19776	50258	81617	75473	86940	115461	78927	93524	42123	58304	53553	84193	65819	71720	69027	39508	54316	71137	87628	88597	69081	81021
;GRIN1	P01606;Q05586	Ig kappa chain V-I region OU;Glutamate receptor ionotropic. NMDA 1	TRUE		7421	29188	50361	35799	154587	4676	6082	6960	37956	6470	64609	12092	6529	7837	8511	7012	2900	8464	115382	9474	7607	74440	7301	140838	2707	11972	6966	116091	10634	12081	130230	75120	8788	67561	6841	6213	92450	6428	3313	4006	21507	126112	126165	1691	4424
	P01607	Ig kappa chain V-I region Rei	TRUE		11639	7070	10684	2699	2295	1824	4405	5755	3242	17163	2463	14891	16027	4552	19411	3516	3232	2596	4570	4898	3232	2010	1445	10620	4417	3761	2627	3935	16205	2232	1569	5018	2167	12088	15298	3801	2165	3591	812	1114	4775	21775	3567	13097	11809
	P01608	Ig kappa chain V-I region Roy	FALSE		12466	8239	15416	14168	24573	14063	13159	12836	11404	11887	4925	10143	10977	12988	23643	17713	4354	16376	17987	9607	12847	17540	13168		6543	20046	20739	17556	10913	18801	10766	24296	15054	16290	22706	11900	20141	12651	6808	7308	24889	12977	18637	8786	13659
	P01611	Ig kappa chain V-I region Wes	FALSE		18453	10945		18576	30556	15132	12093	14497	20552	11210	8971	10670	14973	11310	18428	13198	10444	11983	14074	13867	22626	17386	14532		9144	15824	18493	19580	13935	9203	22173	12261	16303	13232	17752	8427	14783	11785	8100	9219	14749	19553	12722	16319	14810
	P01612	Ig kappa chain V-I region Mev	FALSE		27608			35615	25144	16554	19598	11488		30757	12073	20638	11741	28628	23641	23287	16283	15893	27190	30656	12342	21695	16938		8553	17869	5079	15237	31279	18117	14069	17265	24390	22126	19035	12771	30425	20535	13005	12222	5751	19879	35235	13780	11737
	P01613	Ig kappa chain V-I region Ni	FALSE		30955	30103	33734	32216	37776	31121	41558	30367	34566	25455	29396	24611	37527	35104	41910	23335	31345	22654	35677	38007	39857	43264	35141	30891	20535	23812	28762	35320	29967	35241	39301	30262	19570	18270	27473	27830	27469	30572	13810	16581	29377	32226	34890	25185	24031
	P01614	Ig kappa chain V-II region Cum	TRUE		4349	1363	9024	8481	3466	5292	5267	4597	5892	4880	4156	3828	3614	9374	4616	4866	2710	2664	5850	3919	4048	4157	2306	9742	2703	7564	4645	2983	3636	3243	3948	11468	8803	14063	3088	2865	6907	3369	1666	4759	2997	4572	3886	3014	4200
	P01619	Ig kappa chain V-III region B6	FALSE		179641	95294	195027	169388	199508	139750	168953	123574	79586	156345	168784	108262	152948	144814	137512	158787	156494	115708	170836	147279	181081	176033	140883	172550	92707	161246	104532	101331	136078	144752	196496	148849	146691	165296	149321	179526	145573	165507	93048	89801	116808	126602	164332	125416	231967
	P01620	Ig kappa chain V-III region SIE	FALSE		14663	173687	333204	143376	19629	13573	6775	8423	10709	4443	23031	8694	6279	11388	16109	9655	12503	9171	9764	11988	15659	11833	15142	274593	7391	8786	60305	10375	8721		10297	8653	17885	7645	15734	4891	8936	9379	5201	4985	7741	10499		7433	14066
	P01621	Ig kappa chain V-III region NG9 (Fragment)	FALSE		210467	115215	202596	240704	132617	88254	110750	156309	148659	106484	98200	147301	120953	197500	101425	166315	89799	147528	169255	189797	192382	152250	125120	165840	134398	82188	179843	164213	116424	201182	66765	152615	186590	162232	132443	115256	184919	207716	117034	126194	155947	193793	103765	153897	239868
	P01625	Ig kappa chain V-IV region Len	FALSE		65995	42725	53685	63335	81746	51494	59605	43485	45705	46570	68093	42027	72058	57039	73308	50818	70047	51815	54390	54766	54386	66096	53347	90983	52105	41130	49449	50479	40752	53945	58840	134045	47668	39739	57972	67024	53702	48308	33690	40324	57623	36662	52172	55940	53194
;ALB;C3;KIF4B;SPTBN5;SLC35C2;DST;MACF1;SERPINA3;DIAPH2	P01625;P02768;P01024;Q2VIQ3;Q9NRC6;Q9NQQ7;Q03001;Q9UPN3;P01011;O60879	Ig kappa chain V-IV region Len;Serum albumin;Complement C3;Chromosome-associated kinesin KIF4B;Spectrin beta chain. non-erythrocytic 5;Solute carrier family 35 member C2;Dystonin;Microtubule-actin cross-linking factor 1. isoforms 1/2/3/5;Alpha-1-antichymotrypsin;Protein diaphanous homolog 2	TRUE		4108	1223	6370	4855	5801	2362	4652	4474	3245	2518	9853	3572	5060	4091	6071	3980	9227	4450	3363	3764	4899	8063	7505	10	3266	4082	6289	6893	147	579	3274	16932	4391	3975	4202	4587	4072	3632	2276	2453	6025	5787	1287	3876	4085
	P01700	Ig lambda chain V-I region HA	TRUE		249	4662	11	3883	109	1651	479	428	3881	114	1884	895	41	953	290	53	2352	3668	474	44	192	42	992	6	422	1	35	1639	621	26	50	90	89	4280	746	426	416	1389	50	111	35	3284	124	535	276
;DCDC2C;CFH	P01701;A8MYV0;P08603	Ig lambda chain V-I region NEW;Doublecortin domain-containing protein 2C;Complement factor H	TRUE		229	543	18557	4653	1224	106	379	337	9896	12684	573	43	308	1455	1696	2258	695	2994	882	1667	7144	576	413	27255	6951	2481	705	254	5200	2586	285	1987	932	643	703	9397	787	2008	9173	3142	440	11893	3130	1707	520
;C3;ACTB;GPATCH4;ACTBL2;ACTC1	P01701;P01024;P60709;Q5T3I0;Q562R1;P68032	Ig lambda chain V-I region NEW;Complement C3;Actin. cytoplasmic 1;G patch domain-containing protein 4;Beta-actin-like protein 2;Actin. alpha cardiac muscle 1	TRUE		5582	4684	2544	3583	1123	5569	8900	308	16727	360	607	574	244	2540	10113	2076	606	2226	664	2240	462	484	3304	551	194	2245	1169	7709	626	2172	1748	2095	753	898	184	522	1025	2682	225	455	464	894	2749	6923	658
	P01705	Ig lambda chain V-II region NEI	TRUE		8727	168	22	21	11381	4292	13167	19464	3	5081	261	646	12792	4328	11293	388	704	1311	17483	443	965	2544	447	10	2536	19868	6648	364	904	152	10862	18127	7146	8270	7588	13001	310	17415	10852	15414	2484	20264	14568	476	7012
	P01707	Ig lambda chain V-II region TRO	TRUE		956703	234	102	38100	5837	776943	756650	5549	34760	953694	1341	194	1216	424	694	889656	1283	729508	781280	833045	965540	1341731	6344	472	5157	564	863615	1205766	4906	1320	604	8555	1161233	1069809	1094316	1881991	994667	1221	628720	725140	718682	807274	1203	860403	817994
	P01712	Ig lambda chain V-II region WIN	TRUE		1609	1480	7	660	3781	1956	7358	10947	1970	939	1560	7634	1692	1345	2402	1421	1619	5164	1141	1247	2138	1794	1716	33	11085	1265	1696	6702	6119	2091	1528	1191	1531	1711	2148	1376	1312	1213	1088	13950	312	2571	2178	2401	1261
	P01714	Ig lambda chain V-III region SH	FALSE		19942	23788	27497	27576	31160	33538	25967	19392	14865	16706	25030	13469	30782	32691	37781	33732	22989	19473	26983	24778	18971	28753	19973	44230	16913	26692	25865	26027	13903	23672	20172	26279	20335	26591	24999	28053	27216	22525	16500	15616	23739	19321	24576	25590	17188
	P01716	Ig lambda chain V-IV region X	TRUE		1547	2705	4046	7400	3239	3308	600	2516	24697	1381	584	1331	432	2888	3499	223	2097	1881	24935	3090	20184	1485	1351	18700	1525	22755	14503	1740	284	782	315	1440	2947	472	1651	1766	1917	3441	15168	19896	2165	3646	2098	34086	953
	P01717	Ig lambda chain V-IV region Hil	FALSE		54299	43819	49102	96828	91212	48120	78890	52202	62057	39014	81736	40110	63712	68772	68552	39557	76712	36151	73360	64161	61333	61927	55665	48946	44088	36708	79217	88492	45685	60046	64660	115983	51680	55872	95485	59640	63347	54749	34924	40297	83137	64003	52336	41499	61948
	P01760	Ig heavy chain V-I region WOL	TRUE		266	1611	8347	4130	2447	1279	2703	688	767	4012	1273	1731	520	4622	723	316	2164	439	442	4795	452	260	1537	7	809	1411	1288	1024	263	828	2318	241	400	2485	1495	1523	6667	1419	1206	1528	3247	3624	640	810	4346
;KIF15;PLG	P01761;Q9NS87;P00747	Ig heavy chain V-I region SIE;Kinesin-like protein KIF15;Plasminogen	TRUE		3031	1406	82890	1231	4200	2990	3530	3230	1197	3058	2926	3097	3840	3590	5029	3415	3622	3554	4217	4089	3848	3864	3931	8	3743	4517	3418	3931	4149	3834	3752	3350	3962	3041	4312	3935	4323	3545	3909	3035	3418	3165	3385	3463	3742
	P01762	Ig heavy chain V-III region TRO	FALSE		81687	73665	86917	84579	61965	55959	57567	67160	91559	38564	67413	31598	59166	74904	81647	65236	71393	80498	56649	70310	97016	62777	84278	119418	67634	49987	58817	62454	94013	63340	75385	42302	33539	73166	39874	64550	56051	67570	30555	35473	59659	59188	63185	120741	136643
	P01763	Ig heavy chain V-III region WEA	FALSE		31117	8214	130442	200883	51312	56541	57242	60566	125475	58998	24283	36495	41400	163993	96419	65256	31278	21486	55102	210210	27442	36793	58951	130371	45055	41466	20813	121415	54564	60762	120094	67752	52347	26827	172107	61099	105348	109948	18003	37845	82721	28676	116321	28475	130707
IGHV3-23	P01764	Ig heavy chain V-III region 23	FALSE		31010	22281	23327	22954	46329	26284	37684	23816	28996	16966	62756	20983	37975	38302	30964	29655	45329	24064	38635	40408	36860	22468	27811	14246	21660	29824	38212	42755	21781	35737	34743	15319	21716	23049	24843	26828	24087	38355	21818	26209	27254	31156	28810	37798	41515
;ALB;C3;APOB	P01765;P02768;P01024;P04114	Ig heavy chain V-III region TIL;Serum albumin;Complement C3;Apolipoprotein B-100	TRUE		11137	2399	129512	16445	11211	3037	8001	6608	8253	1862	8640	6936	8086	3163	10829	3807	1965	3043	5600	8484	13394	10929	9426	158684	4393	3851	7631	2740	3765	192493	9324	8312	7401	6426	3477	9487	4689	2822	82519	3163	2391	8444	5029	18628	6311
	P01766	Ig heavy chain V-III region BRO	FALSE		5229	2426	131091	16622	11539	3107	7800	9432	168858	1367	2714	721	14391	3163	3781	3815	2106	3034	2630	2368	13104	4599	10524	160859	9082	3258	2099	2946	868	2271	4890	1490	2035	4774	3379	11096	3430	1993	1835	1979	2517	9719	1548	8168	4940
	P01767	Ig heavy chain V-III region BUT	FALSE		20517	37635	72546	26402	17482	13004	18843	12928	34151	9864	18894	14863	14544	20752	18078	19442	18403	15940	12732	18737	21858	19704	26343		9968	20144	15990	19360	10387	21695	25126	9576	12954	12239	15851	17202	29009	17982	13042	13595	16810	20055	22594	16954	25594
	P01768	Ig heavy chain V-III region CAM	FALSE		67605	23890		13961	52050	18695	57501	49414	30765	24687	63648	33412	65485	38229	33620	36052	88019	15625	58968	76508	70832	27111	25476	29045	18247	45205	52560	48081	28576	36688	66785	15817	24636	18321	41138	27788	45167	78653	36157	28361	31135	42440	46895	81193	83194
	P01769	Ig heavy chain V-III region GA	FALSE		13998	10589	2813	13941	16168	19866	16811	10755	17133	19958	17351	16290	10014	16635	19552	17727	16839	14693	16794	17262	13296	19764	16239	4864	14696	16128	15941	13977	15211	16035	13258	10720	19465	18078	14860	17170	11997	15797	9886	8838	19684	13326	25454	21694	13372
;APOA2	P01769;P02652	Ig heavy chain V-III region GA;Apolipoprotein A-II	FALSE		23795	8549		13431	31115	24084	23315	12763	11740	14191	21594	12944	26708	19521	23736	19893	23006	18517	13117	21128	25422	23071	18107		17577	18038	18186	16582	14056	20226	22305	9767	23843	17917	21493	20890	13005	16880	11423	12542	16556	21592	20522	23853	18707
	P01770	Ig heavy chain V-III region NIE	FALSE		191850	63884	152063	76841	214801	76267	164658	100607	126390	43713	111435	64840	127295	111600	204802	183369	139635	182764	141457	90700	160836	130965	137931	88858	89294	132584	142940	185538	56535	91086	141543	153985	87114	111650	84928	116913	129309	95170	98921	110771	182434	164561	102420	48550	161346
	P01772	Ig heavy chain V-III region KOL	FALSE		98642	55906	137024	53074	121151	52069	166096	58092	126536	26710	75763	65483	86645	63570	126178	124277	100158	93260	97718	50816	109207	58580	65408	62653	81369	68774	94165	96081	50620	53329	60224	130618	56527	50997	69645	80857	70204	57507	99193	77890	77722	85615	52037	25367	109673
;HBB;TF	P01772;P68871;P02787	Ig heavy chain V-III region KOL;Hemoglobin subunit beta;Serotransferrin	TRUE		11844	34894	363	25741	993	1175	27	34042	28786	30623	33967	34653	1679	25939	676	29921	34338	27699	33392	24121	24901	39199	227	11089	1376	72	28764	17	529	1	24193	3318	77	356	278	679	78	992	23	9920	159	578	252	1374	284
	P01773	Ig heavy chain V-III region BUR	FALSE		489737	126687	159948	266132	336862	357192	199686	294767	197832	243412	360677	216772	342783	520977	292391	346577	382168	382136	317791	507503	468897	375990	365944		231806	199387	290601	359420	250961	342492	440328	130611	266442	244068	280083	178433	321967	420073	179713	194056	320279	213184	54604	457662	484224
	P01778	Ig heavy chain V-III region ZAP	TRUE		8678	34482	32109	38375	11046	5635	3875	8098	19850	10298	2242	14330	4190	20877	2885	3230	4607	10132	2622	3302	27819	15481	6676	116069	10872	3290	10126	24301	8185	4287	23016	6961	4524	1187	4196	3517	2644	3170	5064	15362	21696	2686	23505	25810	27612
	P01781	Ig heavy chain V-III region GAL	FALSE		17638	21251	15263	13963	19545	16883	14887	14012	12617	9583	19097	13108	18738	17099	20796	14340	20407	16170	17072	24219	19761	13027	19346		10076	15107	24497	24875	12234	23372	19904	8508	11269	10430	14187	12609	13978	20663	10652	12219	17729	22655	19514	20573	24987
	P01825	Ig heavy chain V-II region NEWM	FALSE		24632	11538	11067	17037	48496	24248	20819	34852	17239	17173	41206	25743	23412	37151	57164	29315	34967	25592	34165	33801	27665	18605	35837		23388	26052	41433	33313	20980	37779	24166	5227	41744	43580	31144	22307	37144	39903	20833	21560	26842	43543	38377	35105	29177
IGKC	P01834	Ig kappa chain C region	FALSE		304973	439122	861958	569959	410694	276432	275750	212748	340725	190326	298854	210151	274867	276567	345133	231243	278898	265060	261353	313150	323439	281662	285314	570828	209570	217132	271663	269703	230207	267227	325571	283706	319391	324966	377051	266813	254217	272405	191931	201900	267284	321174	237336	229525	347131
IGHG1	P01857	Ig gamma-1 chain C region	FALSE		916285	1972117	4479201	2414788	2353177	994340	955936	748534	862581	885070	1472316	952296	1181606	1398775	1584151	975453	1233170	1046205	1151480	1194158	1136287	983495	965773	1773032	796752	1010517	1642157	1217812	910880	1309622	1187100	585605	1817302	1159791	1315246	1111709	1006106	1496578	863814	646864	1566694	1372895	1259908	968883	1251856
IGHG2	P01859	Ig gamma-2 chain C region	FALSE		331694	305342	343876	297249	381758	208263	225073	261577	216920	193210	344475	185844	184614	272572	298762	274378	329308	212499	211333	251066	357509	236641	262843	228842	154410	179996	229954	152122	193590	224362	384067	159069	270361	248745	296454	215843	206739	248513	202249	199477	161229	271846	287470	246191	306079
IGHG3	P01860	Ig gamma-3 chain C region	FALSE		15416	72131	111187	99715	28812	4105	12731	12325	22095	12856	21681	12168	13062	12126	20387	10858	18924	10296	16077	15059	11248	21612	21442	51749	10909	10298	20489	24024	15377	8844	13099	12301	25252	26483	22675	12493	15327	13190	9112	6706	21695	19843	9138	14936	12151
IGHG4	P01861	Ig gamma-4 chain C region	FALSE		44723	37816	349411	109326	85264	46107	49005	41494	81227	44103	30047	46396	40789	60358	66937	52797	19957	53401	75714	45453	51544	63277	67758	177363	15131	50322	34336	42124	45679	63442	36549	16529	83666	80731	39108	43218	84857	44007	14848	19571	49306	63016	73036	31335	41286
IGHM	P01871	Ig mu chain C region	FALSE		170077	308650	521628	242625	177632	102907	171032	103762	142701	110377	151654	121563	152870	196981	188133	130433	174928	121795	239890	176574	150905	151504	157443	348818	149102	112459	164936	142942	119356	133108	161266	98536	97326	80970	111815	136893	196618	164839	119060	134538	135372	166293	139766	115707	148435
IGHM;	P01871;P01773	Ig mu chain C region;Ig heavy chain V-III region BUR	TRUE		4869	1862	3	1013	11015	11579	5933	10840	1	10463	7961	7597	13237	6550	955	16232	1	7919	6380	9002	10567	14191	688	1591	12876	17318	9247	6379	8660	7727	7890	94	8271	1487	8573	768	9001	13777	15699	10966	7904	5305	8475	6972	6018
IGHA1	P01876	Ig alpha-1 chain C region	FALSE		306411	578298	1011938	372319	547712	314690	422734	434675	463828	104151	355201	96046	401223	306996	394956	218492	359981	208596	293841	305035	336261	270354	261686	317340	182613	250160	298641	280830	101001	379620	316861	141447	277492	311149	440250	457495	296928	315429	190328	191249	297254	413963	460341	389055	407163
COL2A1	P02458	Collagen alpha-1(II) chain	TRUE		785	1740	17999	2787	709	1702	500	5330	2879	319	2525	656	810	1799	3450	1059	223	1594	1321	2165	226	196	1067	1570	926	478	1068	3101	329	721	332	321	19115	2337	288	1376	280	823	207	1144	468	8266	2430	242	350
LMNA	P02545	Prelamin-A/C	TRUE		173	250318	476729	510213	1	37190	49341	76604	326998	40618	821	52360	698	119	1284	79410	1330	140	2096	1332	95	1068	13713	449243	71775	80788	74793	383	216	58	1032	887	54192	81459	84610	100116	1960	258	59284	1325	434	718	1	3944	538
APOA1	P02647	Apolipoprotein A-I	FALSE		237716	208728	267806	291376	298865	340429	336029	300621	249500	307397	280813	260276	302525	306295	214606	287783	289359	297658	227150	301426	279075	251176	250995	440204	207526	254837	341100	285283	294399	283052	226820	561372	300962	291615	297201	287995	208691	284936	198558	212420	287792	274843	272386	275263	268038
APOA1;	P02647;P01619	Apolipoprotein A-I;Ig kappa chain V-III region B6	TRUE		3530	3242	3388	4668	1219	806	4268	755	2792	3497	2698	81	1162	2034	469	1638	2563	1339	333	5380	390	1243	3767	2074	1193	559	91	125	1281	1933	1319	2784	297	544	1391	1697	485	1266	443	123	505	2974	430	551	153
APOE	P02649	Apolipoprotein E	FALSE		19486	23710	72938	60126	14511	11296	15321	9473	37471	9171	11959	8715	14605	13623	11219	12863	12493	12413	12730	13732	20607	14590	12206	56141	13642	11939	19036	19733	10074	11983	19567	34530	9517	9400	15912	10132	13968	11793	11145	8920	18023	12959	12952	6653	19135
APOA2	P02652	Apolipoprotein A-II	FALSE		71943	246435	394758	383929	99640	125238	138138	88881	163951	114126	75872	122260	148089	103816	86734	88622	73619	103417	88541	99190	101444	94264	105682	445630	97560	86091	97457	108937	107846	75033	89605	299596	104044	122818	109716	116081	104200	101294	94923	99038	106371	97562	90664	105314	81306
APOC1	P02654	Apolipoprotein C-I	FALSE		14642	39470	93461	89166	12804	16369	16993	17374	55408	15557	19630	12767	16279	14779	14694	17799	20023	19367	11258	18716	18945	15464	12775	166847	10555	16837	22377	17562	14378	12928	13911	50539	17604	14126	19673	17130	12739	15310	10798	11157	22783	11574	16171	14919	20732
APOC2	P02655	Apolipoprotein C-II	FALSE		8143	37961	64796	60334	6196	11021	10402	9592	21933	7795	13353	7131	8695	7101	5509	12690	8393	9892	9299	8024	9211	14270	10323	51522	5554	9066	10421	8258	6866	6901	8556	33534	7870	7592	10498	10844	8654	7567	6854	4914	8597	7426	5877	7531	10913
APOC3	P02656	Apolipoprotein C-III	FALSE		71584	51123	83268	62108	66240	82280	83480	63294	83065	65726	74252	58992	70510	59541	41959	72444	58414	79273	65875	70775	72245	80827	68364	113103	50282	54658	66277	65769	64003	51036	68127	152617	70752	57874	67664	83328	60729	55740	56764	51870	69439	88649	65230	58750	64337
FGA	P02671	Fibrinogen alpha chain	FALSE		46565	185722	270380	154875	52225	51823	43078	44725	143644	54757	48033	50136	45065	42906	56489	41804	39234	37471	55977	50416	49762	61710	40222	329977	60609	39265	48671	51511	54248	46157	54216	56396	54822	49597	44735	48811	42692	49348	44466	55139	52026	51945	47905	56724	45333
FGB	P02675	Fibrinogen beta chain	FALSE		67410	155657	183866	152739	54502	70442	57648	63516	135285	74550	66928	71498	61149	58667	60323	52142	59126	54993	76757	68748	62951	67784	59056	291294	76389	57018	64112	56179	76223	63269	71981	44828	71574	73620	63811	66933	65703	68406	68877	70867	62079	75871	68111	79468	59498
FGB;	P02675;P01597	Fibrinogen beta chain;Ig kappa chain V-I region DEE	FALSE		146439	26685		51963	245400	132091	109902	103162	56541	101260	101945	89169	115215	110040	6083	109166	140511	142103	141296	126619	203835	114183	110176		50164	5046	135660	155845	115440	140938	169312	106430	97487	89733	143093	65893	117719	112700	35982	53508	120249	156065	152144	115837	138063
FGG	P02679	Fibrinogen gamma chain	FALSE		62364	148467	139149	129475	51054	67098	54857	61883	124203	73697	64308	72680	58114	58690	64164	51405	50516	48158	73859	68295	56412	57452	51846	213083	74137	55588	63211	52969	70246	62620	66445	41506	74156	68802	59535	65808	64456	67276	66630	70514	60498	72068	57125	79530	60595
CRP	P02741	C-reactive protein	TRUE		62	5877	8367	688	192	198	77	3009	1234	4405	361	4503	224	801	191	353	607	569	308	481	263	142	357	2604	311	652	71	101	1141	386	73	388	1373	1074	58	409	478	183	255	125	160	1943	71	14374	177
APCS	P02743	Serum amyloid P-component	FALSE		12435	7299		9150	10617	9977	8896	12150	9660	10122	8010	9663	9475	8868	8740	11418	7465	11803	11446	9077	11604	6438	6935		12556	9692	10242	11221	10195	9447	11248	16390	11249	11186	9794	10871	8918	8925	11721	13927	10838	8544	8538	11043	12789
C1QA	P02745	Complement C1q subcomponent subunit A	FALSE		4614	640996	74694	51558	5831	105805	4728	105240	25970	102166	4574	100267	4924	5148	8723	123113	96540	98816	3728	3622	3337	6376	110235	20941	4108	3826	105910	5092	111227	134347	5312	4042	4656	3450	124130	113180	109494	4065	3229	90702	6163	107752	4057	69983	4725
C1QB	P02746	Complement C1q subcomponent subunit B	FALSE		5666	18598	67615	33134	6787	4489	6791	5163	16091	5060	6108	5154	6454	6341	7569	5470	7091	5069	5403	6693	5427	7672	6312		7381	5890	7221	7345	4657	6942	6021	5506	5345	5110	4754	5199	5471	6678	5388	4353	5880	5575	6220	6223	5910
C1QC	P02747	Complement C1q subcomponent subunit C	FALSE		27004	36367		36696	26431	22838	26487	22177	51930	18895	29459	26329	30006	28111	23568	23409	30340	22904	21068	25483	22006	22071	30472	71894	22691	20881	29326	32207	19747	25879	28036	17664	17481	16491	16464	19717	19169	17561	17031	16818	20479	23562	23937	22607	21535
C9	P02748	Complement component C9	FALSE		7017	26566	23210	15174	10447	6603	6373	7888	12359	8814	8295	6753	6638	8056	9012	8428	7334	6765	8228	15006	6938	7280	6479	21805	5735	7190	7111	7358	6971	8235	7687	5847	6955	7246	7244	6652	6221	7155	5527	4913	7691	7205	7421	10762	6612
APOH	P02749	Beta-2-glycoprotein 1	FALSE		16543	70041	190084	82133	29628	17608	16723	16046	66277	17125	16354	17156	18090	18870	17359	20209	15815	14262	17180	20210	13536	19720	15175	263229	17870	14834	15260	16386	16077	18514	15005	12580	13009	14931	13358	16242	11483	12470	13942	12737	17239	20995	16032	11057	14870
LRG1	P02750	Leucine-rich alpha-2-glycoprotein	FALSE		9891	15165		23226	12826	9906	11614	13134	7692	10077	9377	10315	10175	13836	9763	8581	9307	8975	10726	13840	7699	6312	6347		12686	7994	10880	10255	8842	8521	9308	19368	11975	11693	7882	13231	9985	11026	12208	11482	9171	13122	7000	18452	6803
FN1	P02751	Fibronectin	FALSE		15597	41055		71819	15967	8313	9010	2749	60424	8425	14371	11843	15344	19404	13432	3811	4216	14478	11856	5242	12004	12015	12259		14287	4819	18746	14548	13769	10096	16699	7565	8101	5837	8100	16278	5118	5115	6027	9390	8477	11484	8068	8706	7346
AMBP	P02760	Protein AMBP	FALSE		15746	29325	40615	53603	14106	11791	11631	10735	28695	14738	14010	14005	10156	16179	12949	10695	13684	12720	13702	11365	13192	13308	13183	37633	11319	10515	8836	15227	12954	13035	16291	11786	9938	7316	12464	11732	12945	10789	9215	12487	11701	12966	14780	10793	14820
ORM1	P02763	Alpha-1-acid glycoprotein 1	FALSE		123775	85046	64431	69169	86809	61447	114428	89436	51161	82162	98266	75646	110812	97429	69724	68721	92733	62763	133418	90041	108049	67250	67682	74729	104621	53374	90280	81842	84103	108046	121640	104609	53973	51827	92549	76754	94617	86298	105106	101875	86811	70876	95193	102649	120907
AHSG	P02765	Alpha-2-HS-glycoprotein	FALSE		38761	36489	40224	48519	37495	37032	33619	35676	68614	32383	38529	26489	37808	36226	32939	39876	26573	32516	32019	32794	41037	31353	30816	66719	30964	30981	48046	40416	29552	32170	26237	34445	27159	32869	28733	31769	32088	35295	31285	23794	40298	32760	42289	25160	33632
TTR	P02766	Transthyretin	FALSE		59425	32578	35105	61943	54053	69571	61325	59912	45070	57295	44575	55409	59320	58715	41677	53763	49467	59377	57906	68136	67677	61163	62990	46656	69186	55165	75108	63991	60494	71655	56085	112786	58774	58219	62963	60693	52464	59102	62055	60695	63076	53649	69610	42401	68768
ALB	P02768	Serum albumin	FALSE		925205	1126264	1366378	1538561	1026379	950030	819576	839505	1053450	825918	930241	848418	840852	950926	946610	927380	959207	905361	883766	970500	982760	958642	1028152	1833288	975278	981475	1082227	1091746	797150	1128012	990976	729589	869288	814268	972631	830770	939147	960105	973364	962271	1093599	850837	1263562	864204	1141924
ALB;VNN1;FGG;;TECTA	P02768;O95497;P02679;P01597;O75443	Serum albumin;Pantetheinase;Fibrinogen gamma chain;Ig kappa chain V-I region DEE;Alpha-tectorin	FALSE		32249	36380	51696	45316	47918	30877	33985	20341	43176	23590	23262	22207	25998	32788	61545	23180	19232	29227	36404	32454	23618	30967	26482	50968	16572	21976	26708	26791	29613	48370	42897	23408	25726	21925	43962	39710	45045	38744	11698	15551	36986	35500	46108	31567	49180
ALB;	P02768;P01614	Serum albumin;Ig kappa chain V-II region Cum	TRUE		8113	3461	587	1435	5590	4426	6161	3602	4457	3299	4831	4037	6869	6156	808	3876	4929	3137	4948	6166	9362	2799	4775	2557	3924	5834	5968	4705	2085	4727	6557	28069	3838	4606	4693	6485	4847	6613	4370	3472	6638	7298	3490	2842	8964
ALB;	P02768;P01619	Serum albumin;Ig kappa chain V-III region B6	TRUE		725	3673	4105	3141	161	886	1670	571	548	4149	13258	87	8114	587	808	6794	46	569	367	10902	1752	1547	8	6220	692	564	985	212	282	1509	4660	3019	650	644	7196	1255	1463	84	605	281	540	2377	2245	1181	153
ALB;	P02768;P01768	Serum albumin;Ig heavy chain V-III region CAM	TRUE		1577	3244	2537	3383	3082	2994	667	1818	12152	2143	2300	2612	2154	2917	2268	2854	1713	1436	1923	3983	1371	4531	1839	6474	1244	22358	4112	3992	1470	3171	2012	1769	2460	1879	2183	1577	1675	3407	1563	2310	3710	3709	2151	2918	2069
ALB;FGA;SERPINA1;APOC1;;PTPN23	P02768;P02671;P01009;P02654;P01614;Q9H3S7	Serum albumin;Fibrinogen alpha chain;Alpha-1-antitrypsin;Apolipoprotein C-I;Ig kappa chain V-II region Cum;Tyrosine-protein phosphatase non-receptor type 23	TRUE		7718	111314	1092	2023	6253	4599	6157	3445	3222	3278	4346	3687	7459	6149	3079	2226	5546	3882	4940	6125	9322	5360	5176	2553	3897	832	6352	4317	3461	4731	7125	15431	3823	4617	6523	6619	4919	7442	4920	3938	6814	3302	3495	8410	8998
ALB;FGA;LYZ;VWF;LOXHD1;	P02768;P02671;P61626;P04275;Q8IVV2;P04208	Serum albumin;Fibrinogen alpha chain;Lysozyme C;von Willebrand factor;Lipoxygenase homology domain-containing protein 1;Ig lambda chain V-I region WAH	TRUE		422	2345	4177	2023	892	493	839	1159	518	355	810	277	75	2532	2162	2	1137	899	723	1331	657	1353	702	9	1993	1942	1433	532	180	1116	1928	1844	1145	1144	190	1936	2372	1950	1070	981	2942	715	868	1369	1406
ALB;FGB;NOL4;	P02768;P02675;O94818;P01614	Serum albumin;Fibrinogen beta chain;Nucleolar protein 4;Ig kappa chain V-II region Cum	TRUE		2224	6829	3584	3440	5618	6336	2534	2867	2844	4923	5789	1493	5425	5154	2625	3564	2897	3184	2508	6023	2509	3473	6929	30549	3106	5264	5775	11113	3779	1992	1924	10246	1300	7367	14254	4089	2829	6454	11412	5287	11588	3526	3608	4829	3623
ALB;APOH;APOA2	P02768;P02749;P02652	Serum albumin;Beta-2-glycoprotein 1;Apolipoprotein A-II	TRUE		5049	5583	17832	18041	5915	9782	12911	7043	4939	11621	5991	10760	10206	5805	3453	3037	1922	7493	4077	3891	7949	8820	5818	86	6729	5350	10257	1055	9260	741	4418	25098	7905	6368	10716	7317	7148	5222	8276	4958	6281	4383	4524	5888	7623
ALB;	P02768;P06317	Serum albumin;Ig lambda chain V-VI region SUT	TRUE		713	14926	43732	24389	3174	901	1556	449	15446	540	3877	111	829	224	2146	2351	4111	2456	3104	252	294	739	1001	76527	249	1666	4460	4653	122	819	908	3519	2596	1805	1369	754	2566	604	2495	412	4904	268	1	1183	792
ALB;PROS1;MACF1;APOA1;APOB	P02768;P07225;Q9UPN3;P02647;P04114	Serum albumin;Vitamin K-dependent protein S;Microtubule-actin cross-linking factor 1, isoforms 1/2/3/5;Apolipoprotein A-I;Apolipoprotein B-100	FALSE		549269	1741230	5231891	2754332	664862	571758	366936	626922	1093877	682547	529713	804032	371035	364134	700798	622052	517112	506787	586946	333492	539846	269185	337232	1665018	326619	676518	556025	623413	795775	545786	558653	227788	469954	453383	634670	395922	684095	354035	354340	337857	556435	473684	583638	408518	650459
ALB;KRT80;A2M;HTT;NEBL;FN1	P02768;Q6KB66;P01023;P42858;O76041;P02751	Serum albumin;Keratin, type II cytoskeletal 80;Alpha-2-macroglobulin;Huntingtin;Nebulette;Fibronectin	FALSE		3696	26861	60227	20613	185750	4876	103091	6221	14253	6658	5191	7663	105828	3395	11495	6885	4667	142967	5919	94534	5762	76328	96049	500970	89082	9573	156455	7520	9589	6657	4544	64209	130877	4937	5131	3217	7786	100128	98525	3681	156189	2888	7591	3195	185113
ALB;VEZT;PUS7L;C9	P02768;Q9HBM0;Q9H0K6;P02748	Serum albumin;Vezatin;Pseudouridylate synthase 7 homolog-like protein;Complement component C9	TRUE		1181	10579	5506	11842	527	336	205	752	3928	152	201	111	597	244	12576	456	151	413	530	237	198	76	255	3080	32	167	390	466	133	368	315	757	369	359	437	179	484	861	1050	862	425	365	223	1496	230
GC	P02774	Vitamin D-binding protein	FALSE		20481	30806	38306	36399	25056	33235	25202	34144	42793	29345	19477	27080	23885	22438	21907	26982	19798	25831	20861	22696	20027	26405	22314	2057867	25520	28248	23563	23389	26925	27915	21494	21848	38124	36026	21046	31596	17146	23494	25750	27502	24939	27134	26868	30538	21734
PPBP	P02775	Platelet basic protein	TRUE		577	1656	2743	27281	5131	724	692	2281	2439	1021	803	1453	528	2068	2480	1392	871	2620	372	1969	2651	519	1587	12182	2673	1657	1290	2650	2450	3026	934	6150	867	444	1441	1479	918	588	520	332	981	751	1573	1886	1982
TFRC	P02786	Transferrin receptor protein 1	TRUE		39878	38580	25415	22547	48816	56410	50158	67655	32222	52658	47235	60699	49983	45842	35225	59263	45409	54678	35740	44049	42598	41718	36409	110844	50752	63344	43592	39506	57237	29219	33296	35912	56160	48797	40288	461	28010	42314	59043	67903	34357	62079	28571	60935	36829
TF	P02787	Serotransferrin	FALSE		114364	108914	141989	166572	107654	154243	135002	143815	137690	119927	107695	112950	135335	126527	90850	140753	108328	138376	150637	123527	106175	117591	98792	224504	138160	152220	129771	125376	117529	143305	109972	102719	140308	128506	121615	131819	120652	127298	130967	134387	137347	118201	134396	107179	121711
HPX	P02790	Hemopexin	FALSE		130098	93496	154429	90981	123443	122096	138346	138728	107225	138146	124257	125237	122366	111856	101009	112411	111877	113316	129773	120433	138639	135553	124195	242391	128988	130054	131729	124192	124071	129237	126480	104190	107891	136615	137792	119337	115417	121283	140652	142269	141392	111357	152494	122487	150930
KLKB1	P03952	Plasma kallikrein	FALSE		7266	11676	35905	15763	5573	6576	7266	6206	10595	6695	6889	6825	8059	7119	5057	7033	6705	6095	6289	6509	6122	5352	4688	28913	6103	6773	5379	6453	7508	6902	6295	3099	5437	6520	5902	6317	6079	7106	5872	5324	5109	5997	7656	5181	6270
C4BPA	P04003	C4b-binding protein alpha chain	FALSE		11815	32764	702395	405192	9940	12978	11518	7535	37861	14528	7985	6201	6798	8134	57615	7019	6913	6963	8769	11652	7574	13895	11135	50214	13153	6807	11407	14850	7353	10459	10004	63106	5912	5617	40186	52081	10618	7277	5752	11362	7266	7686	8958	6866	7566
C4BPA;A1BG;C1QA;APOB	P04003;P04217;P02745;P04114	C4b-binding protein alpha chain;Alpha-1B-glycoprotein;Complement C1q subcomponent subunit A;Apolipoprotein B-100	TRUE		1716	35663	88118	29855	6038	5131	5888	1383	871	5294	4682	4906	5071	5405	8254	3505	4353	3210	4722	3510	7837	6099	924	7557	4093	5439	8781	5120	3595	3371	5122	394	345	2004	5932	5677	4710	6044	5246	7425	1054	5087	3124	3345	770
VTN	P04004	Vitronectin	FALSE		38417	50127	31001	47000	31729	45320	31091	33034	40252	46526	40748	43577	39729	45050	24584	38183	41357	46244	38619	47486	42837	36640	38410	63619	34597	35578	43917	40960	32870	28490	37683	31358	36346	32180	42538	34757	35336	36286	27221	34264	30722	39694	25735	38807	28404
CAT	P04040	Catalase	TRUE		18567	72721	123069	85789	25542	26067	19321	16159	78668	18863	23122	20031	26058	20926	28348	7857	21443	14351	19784	22097	19213	15313	1589	95694	24514	8010	20235	20827	22183	18441	20848	29768	23168	30364	18325	15816	21436	5000	13301	23873	23609	16867	6857	14634	27379
ALDOA	P04075	Fructose-bisphosphate aldolase A	TRUE		13148	2048	130252	105484	21785	16562	15699	16962	3389	13116	12494	11821	13764	1665	9557	10807	14204	15000	17139	14401	17914	3481	11340	125319	15360	18099	17044	14533	11777	18777	13859	74741	12879	13280	13724	14107	6917	12406	13369	12564	13752	13424	17176	11008	12409
ANXA1	P04083	Annexin A1	TRUE		675	1721	5075	1666	1454	1136	283	968	1405	988	2162	1347	554	1019	1754	928	1024	853	1347	667	768	30264	2146	4634	1165	2556	682	1241	578	1435	457	10626	603	174	905	593	564	1528	964	738	2386	2730	903	1674	674
APOB	P04114	Apolipoprotein B-100	FALSE		11628	37307	69281	38458	16229	15718	16612	14069	36508	15058	14344	14999	17325	14748	16954	19900	13286	18740	13051	13754	12384	20585	18054	73586	19061	20051	12504	13267	14751	11945	12227	13849	15831	14731	11179	14684	15343	14584	17822	17193	12459	10359	12397	11271	12190
LCAT	P04180	Phosphatidylcholine-sterol acyltransferase	TRUE		3211	5428	13073	3758	3584	1952	2046	984	2656	2436	3409	1318	2520	1394	4856	1815	3185	1185	2722	11500	4358	2266	3834	42746	1482	1738	2900	1263	1416	1817	3428	3961	12515	9100	2686	3558	2892	3920	1958	1527	1420	1302	1878	1476	4212
HRG	P04196	Histidine-rich glycoprotein	FALSE		10541	77441	102939	110520	9666	4848	7052	6594	41112	6281	12314	6882	5961	8724	11597	8120	10789	7196	10517	8103	8114	9291	8177	64110	7482	7553	6781	8775	5613	8236	10396	14979	8478	6734	6354	4843	8635	8001	5013	5588	8248	6426	7183	7569	8370
	P04206	Ig kappa chain V-III region GOL	TRUE		23573	7371	19652	16049	4794	5477	2422	3464	15549	13244	4835	5263	3086	4340	7689	3466	6021	2546	9788	2919	20591	24670	4303	20139	4053	4521	16221	4254	8424	3711	9384	1442	7899	5064	4916	23363	3785	4440	5949	7097	18410	11677	5611	16582	16977
	P04211	Ig lambda chain V region 4A	FALSE		11467	4506	1468	2152	9437	2297	3424	9273	13260	4195	11208	4680	3278	18550	6275	4550	11112	4311	7965	18521	10615	9088	5797		7713	4869	7458	5340	4983	4142	9308	6957	5547	4467	5606	3749	9561	19840	8990	7428	5307	5190	4221	7525	13943
A1BG	P04217	Alpha-1B-glycoprotein	FALSE		27705	20886	13129	20333	25472	28179	27658	28335	19961	22553	26256	23726	25595	21080	26590	17234	21380	14331	26500	23764	20681	26526	22263	35221	27129	19490	28576	24204	23731	26898	20159	29773	28364	29731	19983	25414	22913	23914	25331	26715	22751	21342	22537	26659	21035
	P04220	Ig mu heavy chain disease protein	FALSE		113169	123197	245347	55828	102345	71204	111399	55213	56612	78271	106440	126425	110943	94090	80336	85231	121599	76075	102805	110459	100091	63234	119587	91218	104677	72056	118842	106057	65438	89138	150233	40333	65786	62436	56451	82347	120688	61132	69398	78134	90003	86922	96007	92578	131577
;IGHG4;ALB;MCF2L2;IGHM;FGG;CLTC	P04220;P01861;P02768;Q86YR7;P01871;P02679;Q00610	Ig mu heavy chain disease protein;Ig gamma-4 chain C region;Serum albumin;Probable guanine nucleotide exchange factor MCF2L2;Ig mu chain C region;Fibrinogen gamma chain;Clathrin heavy chain 1	TRUE		1394	1	2440	1067	2123	1265	247	1663	2	2112	2038	1579	1401	1186	427	2156	1922	2022	1922	323	1928	3580	2866	5364	1402	2377	996	658	1693	1671	930	358	2637	1832	1929	1586	2922	2161	2452	2543	2458	1570	2156	824	2116
;CDC6;IGHM;DSP;EZR;	P04220;Q99741;P01871;P15924;P15311;P01768	Ig mu heavy chain disease protein;Cell division control protein 6 homolog;Ig mu chain C region;Desmoplakin;Ezrin;Ig heavy chain V-III region CAM	TRUE		9678	15828	5618	27731	2710	6043	8449	4466	16074	3823	33715	8887	20642	4899	27705	1915	31572	11810	44354	56898	36927	11392	14017	34809	11407	15067	1292	47430	35459	21109	32009	856	32650	10274	5430	9341	54540	10104	1305	28637	25051	60217	14413	2201	43900
KRT6B	P04259	Keratin. type II cytoskeletal 6B	TRUE		1904	752	2072	1172	316	1175	836	39274	3	225	1311	1841	1831	2984	694	1990	543	1540	484	3256	721	10054	115	1480	3380	72	1436	2190	1975	77	2198	613	90	575	118	1894	125	3436	2476	2830	150	418	1765	188	2448
KRT6B;FGB	P04259;P02675	Keratin, type II cytoskeletal 6B;Fibrinogen beta chain	FALSE		31031	27937	16136	13418	21383	39933	14633	44596	36537	29579	34631	65062	19997	21018	44800	19987	29919	20326	43830	24197	28268	7952	17701		29522	26983	35772	21321	60338	28070	32154	1771	28748	26451	20249	19226	49025	25331	29463	32248	22305	25192	31015	34730	33476
KRT1	P04264	Keratin, type II cytoskeletal 1	FALSE		8782	46110	143493	81462	8357	7756	9083	8817	51389	11803	11819	7976	6942	11435	9113	9347	9798	6425	11440	8069	8972	12583	7611	266289	7994	5400	5196	6703	8511	4288	6618	7369	5522	5457	7107	6705	7392	5435	7577	6109	11675	6160	5486	4529	4845
VWF	P04275	von Willebrand factor	TRUE		3730	7034	45197	14171	4182	3971	4990	5538	5596	3593	6391	5736	6195	4227	5634	4362	5627	8415	3378	4480	5071	2487	5624	51317	4656	5879	7203	6039	3935	5590	4399	4384	5135	5339	5404	4981	5999	5874	5758	5578	4601	4458	4980	5461	6553
GAPDH	P04406	Glyceraldehyde-3-phosphate dehydrogenase	TRUE		5252	21237	33348	28933	7178	5203	13412	4062	30259	5912	5480	5378	5169	13964	7928	6365	4589	5167	3654	4941	4865	7751	5470	44857	6321	1920	6904	6069	6180	4634	4223	10114	6366	2352	16730	5617	14243	5831	20683	3794	3609	4729	7086	3692	5101
	P04430	Ig kappa chain V-I region BAN	FALSE		9133			66832	22945	12409	10734	9765	11889	9554	9862	8244	10091	8954	13181	7799	13871	9968	8622	7587	10423	10389	9084		6220	6947	11995	8031	11488	19236	9496	7674	7834	9872	9466	6543	6928	7261	2547	4470	6307	16520	16386	6288	8664
	P04433	Ig kappa chain V-III region VG (Fragment)	FALSE		89155	115523	205293	223844	92383	66886	70515	53796	128396	61292	83802	70087	75985	67507	128893	62537	75676	57816	64198	72588	63128	70933	88067	232424	43783	60912	68816	73412	54117	83425	76126	118246	64038	72334	54720	69187	72384	61871	57600	77244	73315	57768	88976	70058	85988
	P04434	Ig kappa chain V-III region VH (Fragment)	FALSE		22364	46827	94915	58654	22178	29308	29106	29193	34125	11860	32911	17732	25682	35901	44606	18009	31199	27434	39431	17540	21722	12042	51411	94526	10143	48636	35004	26258		22682	21696	42360	19501	40469	21655	52981	10011	26727	10032	10319	30603	27294	33519	37137	34417
HSPB1	P04792	Heat shock protein beta-1	TRUE		228	1453	1908	11284	4858	186	597	12698	1007	5939	10181	485	5700	2979	6157	209	7061	6603	7389	4739	12128	4319	4579	6834	191	642	9308	9803	560	9261	7883	6233	1127	43	103	4575	256	8710	9460	156	4480	573	267	6073	14648
APP	P05067	Amyloid beta A4 protein	TRUE		6239	2163	2338	2812	1966	2225	5728	3735	2836	3439	3475	3190	2163	9698	1262	2812	2928	2385	8417	3399	5161	6349	4008	4528	3417	2093	4682	4249	3420	3725	3323	12573	1480	3364	8206	6428	2985	2971	2981	3527	5406	4214	6471	3129	6912
ARG1	P05089	Arginase-1	TRUE		9649	314639	158920	1071710	546	893248	593	278	972	1154	1037	725	637	2080	1811	4428	1068	231	2829	1636	580	1235	650149	23901	493	2688	626	753	579	1564	343	3401	1211	738	544	2661	1132	582	4322	205	325	418	841539	1613	1736
APOD	P05090	Apolipoprotein D	FALSE		25690	40070	99100	41965	21009	17271	20981	20274	22759	19792	21554	15086	20030	18674	14721	20646	20554	15620	17477	26445	15472	13138	18466	76168	16269	12642	16068	18076	18855	21790	21861	29640	15527	18578	20633	17811	15316	21069	13391	11155	18464	5871	17153	10446	22730
SERPING1	P05155	Plasma protease C1 inhibitor	FALSE		20451	39400	54537	33037	17972	21413	20699	21182	24461	18206	21833	19104	19846	20543	20667	17277	20032	15345	22549	21589	20002	19335	19800	62414	25635	16645	26026	28781	16925	23209	20997	19163	19128	17976	18154	15511	17233	20369	24228	23500	26674	16704	20921	22188	20972
CFI	P05156	Complement factor I	FALSE		4241	22030		7559	4078	2915	3945	3441		3461	4202	4082	2673	3563	4215	4114	3943	4003	4706	3477	4365	3579	3609		3551	3379	3108	3037	3295	3408	4253	2581	3061	2853	3641	2708	4104	3003	3157	3699	3766	4011	3587	4893	4200
MPO	P05164	Myeloperoxidase	TRUE		1568	869	8	661	185	371	1772	4289	12	300	404	1472	261	3882	1572	483	210	1147	1662	181	506	336	226	3237	376	184	474	249	1975	2276	126	184	311	309	1442	414	1833	1767	228	517	1046	324	1895	464	658
PCCA	P05165	Propionyl-CoA carboxylase alpha chain, mitochondrial	FALSE		366270	1889947	3324481	3487262	405163	324895	330905	309167	2221891	329730	375192	337890	399742	376347	526029	370587	310427	310099	303595	331088	629902	399098	388104	4668399	354964	355737	362426	476007	357606	381574	442163	460498	363326	409129	415713	389438	389918	431901	261973	292974	383731	371767	387029	297058	330275
SERPINA7	P05543	Thyroxine-binding globulin	FALSE		15741	207866	490265	220740	8041	8384	10278	10903	116462	15944	16779	10430	14306	9919	11592	8151	6006	7799	12759	7183	6347	14105	10063	1900288	9946	7051	7889	15917	11041	6634	14019	56187	7032	9880	7018	11410	9119	9737	7983	11071	8550	9928	8093	7090	5609
SERPIND1	P05546	Heparin cofactor 2	FALSE		11931	37223	35990	71348	11274	12535	11473	13693	33312	12674	8619	13701	13314	11001	9528	12396	8375	12274	13890	11132	10828	11015	10837	51471	13545	12078	11364	11860	13383	9848	10231	12155	11607	11409	9350	12282	10895	10578	11718	12525	12171	9879	10067	11499	8762
CD5	P06127	T-cell surface glycoprotein CD5	TRUE		2117	3528	72593	3791	15466	15817	16731	174	1115	1	1	92	455	19348	18602	247	15338	534	21806	18586	17915	114	146	50827	138	17642	529	680	332	13997	23228	7194	89	1187	1562	91	408	1111	314	1854	16887	25750	541	707	228
	P06317	Ig lambda chain V-VI region SUT	TRUE		308	2722	4	5	1508	577	216	945	2	1080	1399	360	436	706	1854	1095	1312	1061	1543	156	1592	1002	1181	486	361	807	3092	2785	128	1868	243	2539	1004	346	773	471	1378	584	346	399	2808	1137	1307	1000	489
	P06319	Ig lambda chain V-VI region EB4	TRUE		689	1109	4437	8157	384	1589	975	1323	1085	1360	811	1162	1059	1320	9098	609	688	946	815	880	1561	2345	1640	13933	1125	397	1672	1043	1852	461	426	4191	1150	470	1436	1209	1520	650	1212	760	844	262	904	512	1071
GSN	P06396	Gelsolin	FALSE		12060	20374	43817	22938	12616	9829	11380	9309	21079	10133	11002	9965	10701	10827	10517	9184	11028	9932	9904	12665	12140	10146	10295	44367	9852	9726	11088	12138	9458	11378	12940	15506	10427	10158	10423	11654	9755	10248	10652	9709	13229	8949	11145	9173	12225
C2	P06681	Complement C2	FALSE		2941	6672	9174	9012	3022	3309	3326	3093	4407	3405	3406	3535	3165	3002	3128	3306	3153	3133	3135	3218	2713	3330	3100		3289	3122	3454	3649	3211	2673	2666	2998	3098	3501	2366	2608	2755	2780	2686	2782	3481	3032	2808	3356	2612
S100A9	P06702	Protein S100-A9	TRUE		4575	8109	24933	14481	4314	3657	3976	5082	10171	5728	5120	1781	6593	6346	5511	4375	8809	4294	4782	4600	10080	16379	5396	25008	5950	5982	6200	6229	4266	5110	6686	6208	5972	6425	6462	5630	5041	4945	7186	3812	6245	5659	3679	6874	5308
APOA4	P06727	Apolipoprotein A-IV	FALSE		17029	12390	24815	14265	20019	15967	12429	13532	12412	12095	14814	12557	12426	17242	16761	13198	19786	11940	17999	16242	16433	8409	12911	15037	13372	13309	22990	21437	11300	16834	15391	32295	13827	13712	12890	13256	15166	15897	11673	11945	18537	11730	19605	14895	16899
ENO1	P06733	Alpha-enolase	FALSE		529504	2280925	538481	597420	568550	712104	745066	344675	2343422	894735	798553	853390	980002	684571	711883	929908	798036	812148	500896	834453	1884754	583618	1909909	8402491	761655	1613610	1905075	797296	429269	2178484	301998	2487587	1229462	846113	1083362	1450315	1814714	1551095	655082	515384	932828	171493	2076280	788684	1532029
TPM3	P06753	Tropomyosin alpha-3 chain	TRUE		542305	1343	3458	2165	5439	394504	455798	3484	31177	450501	528421	432846	439477	4604	870610	4138	526166	462763	490108	402894	402257	518008	531391	15195	374066	2950	489933	636922	473935	468717	562346	720414	482209	5310	667820	4111	581994	538720	497793	450139	3519	568399	4661	3723	465404
	P06887	Ig lambda chain V-I region MEM	TRUE		2619	2	8834	1124	8980	2091	6695	1190	3	2139	1569	1533	1833	806	2799	345	2671	2409	1579	1094	3401	2144	1735	6257	19	3569	1686	671	1182	2520	892	656	3487	1999	1691	515	1796	857	1553	165	2573	1522	2493	83	1410
;ARFGEF3;FGB;HUWE1	P06887;Q5TH69;P02675;Q7Z6Z7	Ig lambda chain V-I region MEM;Brefeldin A-inhibited guanine nucleotide-exchange protein 3;Fibrinogen beta chain;E3 ubiquitin-protein ligase HUWE1	TRUE		52386	231351	482175	288653	84897	72029	85740	2578	163640	2950	102238	34505	59170	79801	74713	103662	91317	77683	79118	72717	96787	110405	85065	292811	86820	75648	110267	145557	52228	102121	87119	455145	53225	58847	68193	41866	87396	65464	100540	58824	68847	89389	112194	39726	71034
	P06889	Ig lambda chain V-IV region MOL	TRUE		2045	5313	10886	7359	2754	2146	2970	1675	4760	3023	1319	846	1863	2119	3354	2461	820	1256	2925	1908	2175	3267	2189	5418	2683	1590	1350	3209	2721	2919	8220	3846	1000	1378	1357	1881	1209	1129	1790	1386	2745	1826	3030	1420	2071
CTSD	P07339	Cathepsin D	TRUE		11466	22919	48897	51169	10165	6815	10923	8029	30209	7667	9941	15270	6882	6818	3923	1581	519	1733	8778	13944	9167	7603	2212	81892	8540	1587	12428	20236	2355	5885	14304	1315	4718	1801	20108	6484	9952	1483	1952	5307	3378	12393	6913	1431	7667
ANXA2	P07355	Annexin A2	TRUE		35411	8068	463226	22269	1312	28097	39465	28754	3637	1402	3286	30959	2569	1166	41455	35775	489	901	32295	27227	5774	4974	2697	22053	29286	1309	23152	389	2483	1664	806	7760	6368	11940	56506	40257	1185	1220	7954	1056	5158	31643	938	889	798
GP1BA	P07359	Platelet glycoprotein Ib alpha chain	TRUE		435	200	6	3	352	773	82	482	1	364	677	614	232	480	357	595	121	363	171	405	300	269	633	132	362	528	365	207	497	386	368	122	525	272	316	453	250	467	322	590	207	535	613	70	443
PRSS1	P07477	Trypsin-1	TRUE		1403	13299	9660	8473	1011	96	1482	50	2986	696	94	673	44	27	1151	1426	70	55	130	845	9519	1160	24	6	1250	154	947	915	1001	59	62	1129	1081	680	81	1707	78	858	238	123	868	216	31	76	72
PFN1	P07737	Profilin-1	TRUE		6679	9253	16075	12625	39055	4127	9074	11153	9271	12699	13141	12159	5162	13869	25094	26423	13740	21998	7215	11989	355335	4142	3872	67063	5496	6565	47457	22756	3248	22964	7600	20119	12073	8862	3011	2969	4231	14166	10921	13474	18071	4536	92692	5617	18354
COL1A2	P08123	Collagen alpha-2(I) chain	TRUE		4278	6563	1758	3336	5486	3629	6494	4936	2476	4556	3142	1981	7434	7889	8747	4653	945	2564	3929	5928	653	1460	4507	2590	803	2519	6274	1782	3326	5326	1698	11002	6075	3763	7919	931	6490	6571	6065	8276	1583	4230	10394	5199	1848
COL1A2;	P08123;P01619	Collagen alpha-2(I) chain;Ig kappa chain V-III region B6	FALSE		8248	52981	95463	83358	19560	113669	94893	66697	46436	6206	102677	5436	7653	9366	117874	3935	4302	4687	5995	9029	125675	9914	8517	80220	3678	4158	5771	5914	5834	79854	6882	5629	8878	6867	108174	6188	5798	7121	42009	44784	69579	9047	74746	2906	7311
ANXA6	P08133	Annexin A6	TRUE		1615	2084	2898	3260	654	1215	689	1155	1807	388	1380	854	931	691	319	784	1262	1497	161	826	1756	2509	1255	10394	785	1092	728	1987	1052	1435	2009	1668	1753	1014	1274	1151	856	1199	1114	802	1328	86	519	3114	572
HSP90AB1	P08238	Heat shock protein HSP 90-beta	TRUE		1305	4003	462615	5426	1506	1287	1293	498	5064	43625	51189	1388	49511	732	77622	753	1419	41737	1379	1205	1080	1677	53698	74122	1498	52734	1260	1087	1147	61314	1172	82023	1146	916	59941	73222	54080	55507	61054	49129	1133	1585	54161	1723	1005
CTSG	P08311	Cathepsin G	TRUE		2476	6820	803	3187	2934	1757	3373	2782	4564	7271	2567	5246	3680	3106	2953	6677	2634	7997	9218	8315	13697	2113	2432	1237	2738	3045	8200	8265	7414	6151	2968	5832	3093	2465	1870	3176	1859	4767	2508	7839	3870	2675	10660	1741	2571
PLEK	P08567	Pleckstrin	TRUE		8425	250	161676	69179	6734	5329	10054	9802	618	4717	6739	4458	5454	9626	7467	6739	7261	7573	11021	7873	3545	11819	3997	20272	6244	7289	8803	7175	6421	6526	4386	10360	9098	10000	6972	9553	5091	5892	8809	7436	10263	7179	4876	5222	6694
CFH	P08603	Complement factor H	FALSE		13250	31459	30934	17138	13961	12056	13717	13778	20463	14858	13287	13985	13985	14176	14715	14287	13738	12831	12414	13156	13513	12176	12478	64547	15302	14882	14226	13983	14996	14661	14541	11637	13771	13924	13415	13573	13608	14054	14723	13595	13656	10832	17239	13846	13073
FCGR3A	P08637	Low affinity immunoglobulin gamma Fc region receptor III-A	TRUE		657	4998	4145	706	351	456	520	6310	10055	624	584	389	528	6836	270	218	699	168	439	1512	1060	8638	5359	73394	6761	818	4034	416	348	9357	658	44308	296	395	517	156	2331	7121	324	4318	8164	1616	280	466	646
SERPINF2	P08697	Alpha-2-antiplasmin	FALSE		12266	36907	106746	39603	12437	14427	11351	13076	17698	12308	11445	13325	13636	15116	12890	12472	11619	11822	12631	13079	12793	12900	11976	73805	12834	13949	12715	14934	13171	14333	10639	11935	11728	11461	13597	12271	12064	14814	11447	11827	13601	11811	13355	13141	11554
KRT16	P08779	Keratin. type I cytoskeletal 16	TRUE		53207	64384	72665	18991	2320	17467	38728	37193	4972	34892	51361	32927	46168	55164	45527	43693	50907	39113	48469	45989	55135	4522	48119	42645	18774	17723	33733	58680	28367	31072	46661	27625	16346	41540	50679	42998	18044	55071	47009	71178	12430	12038	45862	26416	35708
DBH	P09172	Dopamine beta-hydroxylase	TRUE		404	8060	12782	11504	432	923	829	888	8638	434	93	482	126	419	223	1078	245	147	226	503	466	1228	813	898	130	199	799	875	1012	1021	445	301	342	363	169	583	191	815	133	1684	2288	923	978	1227	638
SPARC	P09486	SPARC	TRUE		1505	18493	73442	2427	2088	4640	1667	4893	10471	2523	2179	3539	4069	3695	1602	1852	1684	2741	2834	5110	2762	2082	1572	2687	2433	2003	4077	1399	3009	3231	2345	9492	5008	2490	2589	3304	3211	4404	1119	2756	1814	2025	4298	4761	3024
C1S;MMRN1;C3;PLEC;;C1R	P09871;Q13201;P01024;Q15149;P04208;P00736	Complement C1s subcomponent;Multimerin-1;Complement C3;Plectin;Ig lambda chain V-I region WAH;Complement C1r subcomponent	TRUE		1641	2370	3414	3	289	17	17	1229	505	891	857	45	1	1976	2579	1	1239	988	960	346	1281	250	184	7	496	51	1157	1321	121	1617	727	1290	962	169	404	177	1117	2813	655	795	137	626	992	2048	2273
C4A	P0C0L4	Complement C4-A	FALSE		8732	29013	192122	122827	10336	6685	7091	9828	20317	5125	9547	9104	6047	9734	17590	7778	9558	5919	9143	9117	10081	10252	10541	51790	9721	7622	5311	5215	11651	9883	9117	4299	8471	21077	11963	7923	9246	11127	8199	8290	6157	8354	10309	5282	8849
SEC11B	P0C7V7	Putative signal peptidase complex catalytic subunit SEC11B	TRUE		3390	19685	14481	38883	24252	16552	3020	1754	14784	1865	3335	7698	2802	343	3013	1858	2227	20514	7199	15102	3809	23541	408	113385	2715	3934	1244	3192	1201	3141	19303	20206	2904	2914	2729	2343	2609	2847	15636	2616	2926	6523	2606	14325	21630
ZNF806	P0C7X5	Zinc finger protein 806	FALSE		179677	105012	79609	70373	143190	41160	142009	200783	119426	123348	44067	119885	128851	110752	125483	131079	46416	120079	234651	113335	186066	91812	86206	61032	233374	115779	134912	130940	120760	118877	162410	244263	75936	76915	149483	82567	142994	110315	262170	311532	164134	65581	136451	179486	193389
IGLC3	P0CG06	Ig lambda-3 chain C regions	TRUE		12850	4167	10273	9090	11880	9309	7792	6749	6791	8951	11707	8806	10563	10614	7117	9906	9731	7903	7982	9088	8899	11399	10730	14886	9555	6580	10127	9741	7619	9903	9310	6805	7336	6387	9467	7320	9011	9444	8256	8223	9705	9351	8369	6851	9387
SAA1	P0DJI8	Serum amyloid A-1 protein	TRUE		1672	3748	8996	8557	2486	3001	2289	2447	7925	964	29506	1904	1441	3040	3187	1784	3172	26275	37232	1914	627	1804	5340	361949	4276	2634	20934	47582	1415	3441	3060	46907	2191	1327	3656	2192	3307	3284	2939	2348	2101	1142	4419	20334	3079
SAA2	P0DJI9	Serum amyloid A-2 protein	TRUE		8287	61	633	513	43870	257	704	12472	14761	3652	1561	109	471	1783	1361	88	174	1237	551	2757	6906	1265	31660	571	1000	2371	162	258	4366	99	37386	354	31148	1181	34056	22694	37705	170	1133	32949	32767	13059	635	184	1403
GZMB	P10144	Granzyme B	TRUE		8614	13723	12	19505	16198	22191	18045	11437	15085	16424	12940	13636	11970	12672	11377	10748	16311	673	13044	13575	5490	12708	11357	10576	5465	11835	17787	14502	20294	13255	10237	23960	11625	12486	14902	16070	8509	14727	4856	8431	14591	14307	1	7531	6205
SPP1	P10451	Osteopontin	TRUE		1986	2937	2162	1058	4867	5625	3942	6843	24627	3030	1300	2665	2595	1024	5192	6598	4773	1402	559	5647	1821	4512	3409	1930	3808	4594	2330	6372	6423	5350	125563	9349	6271	5185	3077	3351	4971	1105	3281	3520	2684	2541	6290	5461	3864
TXN	P10599	Thioredoxin	TRUE		1745	3326	9019	42266	270	5559	2111	784	3963	709	985	869	2137	742	755	2047	376	944	351	393	1099	4868	777	8736	891	528	465	195	621	1380	915	67697	1124	859	1742	931	965	888	665	863	1075	899	69446	871	447
MAPT	P10636	Microtubule-associated protein tau	FALSE		11384	106195	92584	43874	11288	5265	9159	12493	104068	8856	9774	10988	12713	19722	24618	10310	9653	10504	17578	15004	14621	10932	17817	90011	15297	10434	11325	9620	9136	9413	17394	10272	8495	9921	15430	8089	10769	20573	17902	19093	8228	6550	9437	69753	11282
CHGA	P10645	Chromogranin-A	FALSE		615643	2493125	4895293	4325339	717948	533947	579846	541048	3311394	543556	545841	514943	649082	610133	1017358	646639	468926	485385	491218	519774	553328	650150	571835	8850026	607018	567076	563099	732031	568154	580893	629129	1031305	614650	701178	690649	796368	691702	763183	494462	587077	599267	477944	658371	547588	577858
CD28	P10747	T-cell-specific surface glycoprotein CD28	TRUE		6077	31411	40404	27519	6174	4351	4435	4087	16957	4591	6012	4212	4317	5827	4261	4450	6151	4781	3841	6452	5631	4397	5911	13009	6745	3667	5176	5284	5112	5524	6173	9788	4250	4189	5366	3267	4939	4526	5379	4514	5689	4810	7980	6237	5857
CLU	P10909	Clusterin	FALSE		23753	29493	40580	32361	21967	21261	25474	22626	28550	26023	23223	24243	23068	25939	23907	22289	22929	20214	22200	23538	23987	22038	21822	59280	28040	20351	22813	21468	21986	23447	22153	32649	23484	21934	21513	24860	26048	22485	24927	26669	23974	21730	22903	22822	23944
HSPA5	P11021	78 kDa glucose-regulated protein	TRUE		36451	6499	31001	67189	4987	2850	3001	5019	7438	6665	112164	4846	4946	107137	4639	67249	76292	108375	33123	42676	28559	2070	36327	89166	4053	99496	4588	6100	76332	5726	36337	2669	100198	7907	5444	4463	18669	4000	65164	23458	4514	2344	39813	69324	115038
HSPA8	P11142	Heat shock cognate 71 kDa protein	TRUE		12778	22451	45445	25116	16452	15118	6022	8719	16234	6513	13145	10505	10755	15608	1933	1624	11791	13664	9679	17317	14904	18589	10099	64783	8751	15566	14092	627	7402	3976	11170	16916	618	7253	15067	11623	12154	15314	6327	9490	14202	11146	11426	13996	12298
EPB41	P11171	Protein 4.1	FALSE		18674	25382	47622	38040	16289	12545	19103	15586		16191	16719	13347	17849	14641	14013	11870	15555	13097	19399	15028	16082	18440	17886		14882	16743	13185	13022	12587	14791	16288	9067	21536	25871	25973	19837	24965	15553	16204	14007	14165	19779	15466	17834	17681
ERG	P11308	Transcriptional regulator ERG	TRUE		930	1052	6	2092	2131	1292	2963	2637	595	2409	173	756	1458	2510	1949	1838	3259	176	1435	2562	1333	5201	421	5	3199	562	2156	1471	2122	2513	1414	207	3494	1493	233	2146	978	299	1404	2409	2266	2043	2829	1403	1751
COL6A3	P12111	Collagen alpha-3(VI) chain	TRUE		115742	286395	265148	334321	832	93434	3464	2767	140902	2591	138949	2241	104696	107273	6609	4287	463	6546	143605	107268	774	827	134996	154171	3094	3555	713	113519	5551	3311	3009	104139	7529	5997	128852	3244	4128	987	3746	2684	169348	96144	148394	104972	1207
PIP	P12273	Prolactin-inducible protein	TRUE		4976	61556	104539	62455	4127	144217	1963	34818	101867	20239	52114	132162	141578	50764	5080	134612	150708	144319	143340	172280	51999	2251	174772	15800	157718	141949	158539	43132	1039	48320	163932	105614	53544	1725	44146	21937	176166	45745	21115	27563	180773	3170	3970	141834	168853
ACTN1	P12814	Alpha-actinin-1	TRUE		7216	6750	1499	24887	945	591	7244	6299	9354	1464	11707	11526	4454	827	1282	6624	400	16418	9097	5223	11400	748	544	26386	5854	636	2703	10513	15490	8623	11522	2136	947	254	12107	7559	12742	3408	8198	347	232	12647	25225	10618	9855
RNH1	P13489	Ribonuclease inhibitor	TRUE		1879	2	4	3342	93939	614	1041	688	443	464	810	674	76632	513	752	803	61048	596	893	1132	70212	44634	1074	5	453	490	51164	3341	821	63124	875	1525	660	1510	76480	1199	280	37381	1059	600	44664	888	820	658	65776
SCG2	P13521	Secretogranin-2	TRUE		11590	609	3	2707	9785	6995	12363	4049	3861	9065	5077	4134	3515	1557	7697	2923	9475	9615	12326	8911	9069	11041	10114	1568	3778	11423	9537	9111	11449	130	12535	2022	5637	12368	13212	58	8993	9134	10855	6087	6399	2877	128	11018	16494
NCAM1	P13591	Neural cell adhesion molecule 1	TRUE		6371	9889	24577	8382	11050	5307	7073	5834	5704	5720	7847	6519	8605	10708	11365	7137	7887	6745	7348	8906	6262	5669	5445	6	5201	6957	9995	8319	3907	8906	6404	13909	9733	10741	9535	8867	8152	9144	5424	5769	9006	8792	10564	6726	7406
KRT10	P13645	Keratin, type I cytoskeletal 10	FALSE		12479	35447	87537	68829	3122	6898	4779	5398	29010	11067	14554	10709	9939	7951	5290	10479	15387	3850	16540	13014	10811	11247	13646	109108	8113	1486	20547	16044	9432	21059	12303	17037	16655	1275	16563	3626	12753	2624	10457	3560	15288	3910	24367	2798	14951
KRT13	P13646	Keratin. type I cytoskeletal 13	TRUE		4496	17444	20207	11723	5805	4279	5533	4316	7383	3555	4059	3778	2582	3404	880	3908	2510	4717	5624	4852	1244	82032	2059	13037	3835	4014	11094	10570	4557	1953	5578	678	6864	1099	1772	5579	2569	2153	17455	3219	16527	4831	1644	1129	1907
C6	P13671	Complement component C6	FALSE		6548	19112	58063	29205	6626	4553	7038	8846	16912	4789	5193	4644	6440	8368	7290	4755	7149	10253	6940	11324	4497	3306	6802	31593	10297	4827	7941	10178	10073	6427	5219	6860	6153	8630	8615	4965	5267	5569	5450	4918	11089	9618	5380	5089	4511
LCP1	P13796	Plastin-2	TRUE		4995	3893	3885	20894	12272	3193	9533	2357	6645	1611	10424	2091	1022	8723	12037	7416	3671	7583	3289	1880	2087	2470	736	9576	7559	2320	1086	1764	9137	3514	6741	1323	5943	3039	933	2761	1187	10578	7150	1450	1158	2565	5015	1224	7895
APEH	P13798	Acylamino-acid-releasing enzyme	TRUE		4139	239	1268	695	1877	2515	4497	4102	248	4231	4421	5242	3280	5819	4244	4565	1896	5186	3106	2898	2486	1196	4835	242493	2852	3701	3983	3746	3537	4717	4446	369	3443	4097	6024	5900	4472	4212	4325	5360	2891	1885	3175	2634	4249
HSD3B1	P14060	3 beta-hydroxysteroid dehydrogenase/Delta 5-->4-isomerase type 1	TRUE		7034	3	1448	245	2559	3203	2918	3100	1924	2890	3348	1017	3222	1245	1877	877	3816	3946	3274	864	3721	3005	4043	6	3136	2590	7114	4245	3403	4078	3642	10423	7414	2074	3062	2617	2957	2934	1833	2528	2800	2985	3007	3678	8660
PRKCSH	P14314	Glucosidase 2 subunit beta	TRUE		819	4319	13219	10400	1874	1752	813	319	5261	940	601	43	1495	1218	5409	250	532	390	509	626	1167	2622	458	2868	222	437	1125	571	141	214	1473	3563	664	360	3044	582	301	44	468	629	868	2435	107	793	740
PKM	P14618	Pyruvate kinase PKM	TRUE		1206	8866	3655	3672	616	1181	2995	4764	1380	1019	746	4621	171	3454	557	4608	2637	2915	3953	932	1195	1074	4076	3458	1800	779	3202	1305	882	3940	3901	5236	677	960	2008	4580	4789	2655	5643	5017	4008	435	514	3537	5294
RAC2	P15153	Ras-related C3 botulinum toxin substrate 2	TRUE		7271	45751	111728	77359	7451	7759	265	555	51423	5573	8652	8824	8842	7791	11460	8134	6728	20	6806	8281	8139	7082	9040	114707	6876	4283	8856	129	6450	516	7716	136	290	281	7181	216	7231	108	6851	6445	7308	5147	8619	598	8261
HIVEP1	P15822	Zinc finger protein 40	TRUE		4915	21174	2977	22838	3511	2549	4130	2177	26844	4063	1961	2402	1595	3321	6258	3133	863	1321	4021	2506	848	6305	3337	91416	3352	564	92	951	930	1267	2010	3883	865	977	2731	1824	2066	848	2588	2008	4480	2805	104	1411	2114
CD44	P16070	CD44 antigen	TRUE		19927	17434	25335	24346	13282	21746	16531	20231	18213	35458	258	17148	17312	13415	14448	15397	19169	14072	13447	14875	14821	17903	81	47705	25621	24095	34985	23077	500	19285	11152	16423	20302	18065	28	22269	15264	14719	26	17425	15614	56778	15880	37961	13127
ACAN	P16112	Aggrecan core protein	TRUE		280269	1357786	3122090	1516134	386629	318764	346736	6537	1232395	252179	5601	305883	295015	31578	470011	331452	251251	69718	364825	34231	67091	271032	32279	3406964	69132	432556	408981	360572	131354	56990	405072	69520	408228	472893	420674	14711	492191	188390	6091	84142	463674	280375	440778	340469	333559
GM2A	P17900	Ganglioside GM2 activator	TRUE		2670	60335	171360	150136	4658	844	2412	96383	90518	239063	886	55744	84334	132783	10643	275466	4411	317756	2756	425622	102508	8851	146931	217231	106256	342248	8746	5050	184319	127300	205278	68757	11450	9323	864	86532	106157	115670	266696	71255	90857	10731	415853	14753	217175
IGFBP3	P17936	Insulin-like growth factor-binding protein 3	FALSE		5720	80382	175480	112543	15245	6341	12050	6026	40659	6867	6460	7032	15154	13483	9260	6652	5581	6618	11121	11096	5839	7284	11470	211432	8119	6060	10698	18504	4980	5104	6404	8359	4095	6078	5765	7624	6240	11608	4599	5191	5728	5943	5499	8705	4019
IGFBP2	P18065	Insulin-like growth factor-binding protein 2	TRUE		2217	9773	8218	2241	1993	807	2879	1970	9393	1786	850	2382	2003	744	4006	2378	866	1577	2313	2296	829	356	3183	2352	3167	2064	1766	1168	2378	1162	623	4442	1948	2433	3020	2244	4007	2633	2278	8610	3784	1947	916	1309	2586
KRT4	P19013	Keratin, type II cytoskeletal 4	FALSE		6388	26143	55699	37490	7689	5284	5267	5174	30013	6446	2920	6099	7086	6653	6669	5339	5285	4287	4795	4737	3678	62526	2312	72065	5412	3505	5741	7255	2987	4383	5992	7254	4977	4266	2626	5916	4229	5606	3460	4868	2457	4922	4333	3478	4116
VCAM1	P19320	Vascular cell adhesion protein 1	TRUE		9836	6753	19481	15101	1068	7686	1707	22054	8262	3136	1716	2157	23729	2613	1890	6000	18425	12572	10149	13389	2744	7405	9135	8545	2643	1232	7716	3280	2759	600	717	3601	7939	22049	2743	5936	13670	24231	3093	735	8414	2798	3651	15883	15691
HK1	P19367	Hexokinase-1	TRUE		8106	7281	45668	6936	5899	6118	3463	6424	9288	2428	7357	2644	7413	7068	9000	6464	2435	5330	2201	6369	2666	2573	7385	6776	7619	6515	3162	8844	2315	2851	6881	3791	2496	2002	8333	1995	6571	7512	8084	2992	8888	5844	2149	5639	6778
ORM2	P19652	Alpha-1-acid glycoprotein 2	FALSE		19537	18684	15525	15672	16022	10058	16198	18376	17726	14670	18315	15189	16529	17411	14619	17356	18784	14856	23109	17967	20525	12996	14378	8885	17049	12053	18515	16814	17051	19552	17617	42112	11404	14875	18619	12008	16201	13347	20308	17318	18451	13238	18950	15511	21169
ITIH2	P19823	Inter-alpha-trypsin inhibitor heavy chain H2	FALSE		16477	25963	52858	28759	19763	16306	19832	16156	29276	16714	15574	21053	21337	15481	20959	17705	15418	17151	14895	15943	17841	20097	16432	91859	19522	19211	21435	21139	21173	17614	16101	17909	17122	21978	15309	17907	13462	16994	15992	16062	19128	14421	16132	15587	17285
ITIH1	P19827	Inter-alpha-trypsin inhibitor heavy chain H1	FALSE		12084	23329	24520	23315	11781	10507	11710	10804	20440	12986	10588	12923	11614	10525	11233	12524	9908	12116	10621	10383	13744	12291	10667	34460	13511	12942	12098	11585	11652	11866	12107	16696	11599	11323	11939	13305	9622	10756	11832	12934	13179	11256	11079	11652	12956
FLG	P20930	Filaggrin	TRUE		921	490	4126	564	1172	1723	1210	1176	645	1321	1320	1094	1526	1268	471	1260	266	1282	879	1377	1327	1131	1124	1105	531	1705	1680	10416	7225	1795	1034	2863	1576	1247	1655	1547	2912	3047	4705	2509	1227	526	1788	1565	1152
FLNA	P21333	Filamin-A	TRUE		3038	1568902	24811	19486	2306	1930	2615	1665	8674	2257	1704	2132	3447	1734	4403	1747	3110	2909	3377	2318	3590	3856	3671	46097	2248	4412	1890	2903	2286	3539	2823	2545	2629	3227	2223	2679	3229	3464	2083	2617	2717	2420	3886	2224	4015
HNRNPA2B1	P22626	Heterogeneous nuclear ribonucleoproteins A2/B1	TRUE		188397	15114	56854	22134	4188	178814	231802	169085	17718	4829	234568	191785	5616	5108	7480	225325	242465	3891	218133	288100	963	3754	3199	41348	149359	221478	315807	281666	187032	3662	414	208454	4962	285994	293089	258216	247291	293132	166789	167327	271004	276541	272609	2502	228436
TGM1	P22735	Protein-glutamine gamma-glutamyltransferase K	FALSE		4705	22080	92869	54979	4487	3177	3622	2938	34512	3647	3954	3616	3896	4048	6012	4265	3311	216708	3198	3733	3862	3777	4185	133017	3706	3338	3885	5166	3743	3595	3910	6349	6549	4141	4026	4222	3792	4235	2458	2816	4403	3720	4255	3274	3440
CPN2	P22792	Carboxypeptidase N subunit 2	FALSE		62154	577055			10785	55717	68988	45132	553195	52916	59278	60988	73657	63577	126986	10278	55161	58025	56809	61797	63621	72067	71924		68055	65301	57539	80438	11544	61770	58366	90389	11345	76174	68039	72061	8925	80115	56155	68224	77660	44187	9179	61298	62067
PTPRG	P23470	Receptor-type tyrosine-protein phosphatase gamma	TRUE		7133	936	14288	1257	5113	215	349	5056	2275	1828	624	4400	884	6090	1137	1397	5812	1918	6475	5218	8377	1979	7834	631	6975	783	5799	2326	472	16050	7483	1417	694	486	8692	1781	2430	3001	6526	6108	4595	6676	7080	1274	7742
AHCY	P23526	Adenosylhomocysteinase	TRUE		13408	28719	10254	48241	9983	11340	12823	11958	14078	19061	14777	17767	11987	13229	12311	9578	12103	10473	15181	14758	13758	12711	12713	47287	15500	10772	13734	12891	16583	13108	11164	11603	13575	15460	11131	16124	12364	13387	17264	15376	12497	19208	12574	19777	11620
CFL1	P23528	Cofilin-1	TRUE		4099	3307	6120	4945	267	2891	854	3400	4387	4376	3847	4017	3141	4368	4458	3996	1398	5215	4725	4736	1192	5702	4396	6337	4935	3934	4565	6491	4108	4517	4148	3632	4048	3487	1216	4194	4728	4023	4648	3481	6372	3619	4009	4873	3764
FSHR	P23945	Follicle-stimulating hormone receptor	TRUE		38013	16642	74398	9993	49296	88367	111598	52386	123049	99167	67437	51337	134964	148564	185836	134118	76632	120934	42818	39747	83458	119212	160056	50011	81985	49194	107982	58146	40636	100938	135027	84208	146610	63171	124683	51522	41031	117235	123301	163538	86562	79078	65611	77042	64337
IGFBP5	P24593	Insulin-like growth factor-binding protein 5	TRUE		16157	22868	313	29140	13546	8436	8429	6090	190	17754	18502	9229	6689	17065	8751	4776	10997	6809	8619	7796	681	8431	14842	785	9517	4361	13599	5252	8362	16391	7741	2445	7137	5299	16077	17684	6288	6700	6520	8245	7068	8516	7010	15526	13981
GUCY2C	P25092	Heat-stable enterotoxin receptor	TRUE		8849	4650	702	212	7789	1659	6362	1522	8538	9971	1233	9604	5134	3033	7631	7416	8418	8319	2518	2207	7510	6041	8162	8334	9096	11720	5963	5902	1840	8522	3695	3736	2127	11480	8752	12414	1534	10727	11481	2450	5200	9184	2734	1832	9226
AZGP1	P25311	Zinc-alpha-2-glycoprotein	FALSE		10575	21712	22464	33975	10671	9634	10258	7946	23187	8055	7849	9021	8974	9051	14300	9316	7642	7866	8801	8903	9958	9312	7757	36135	9550	10716	8609	9630	8452	9370	9550	31548	13339	9332	6508	9480	7431	8236	7333	8402	12766	8222	9339	6862	10555
RPS12	P25398	40S ribosomal protein S12	TRUE		1832	86	7	37	1884	1063	1327	571	227	541	1290	4602	1420	1288	1380	972	3864	2839	896	1103	929	1037	1245	2862	550	776	3107	1152	340	642	1771	3280	596	2444	1284	3220	907	1037	555	532	4854	4321	666	635	1565
CTSS	P25774	Cathepsin S	TRUE		5447	33880	49906	27514	4047	28467	44254	30487	33313	20499	6849	19812	5461	41640	36983	21495	6930	19031	30510	43563	6011	32001	26866	28820	25643	19128	1829	31623	19890	32095	5532	4266	22507	1703	20625	31899	1873	34512	24208	21641	24280	1069	33508	33974	4646
U2AF2	P26368	Splicing factor U2AF 65 kDa subunit	TRUE		35709	35287	22429	3847	52193	67407	65873	74380	30088	80225	47858	61714	51328	48840	41678	63111	48318	55499	39937	50155	46480	38698	34965	23084	60437	63678	44095	40221	57242	30411	36610	40876	67149	53387	39721	78493	31719	40837	66013	69129	45816	68330	27230	65871	41278
HMGB2	P26583	High mobility group protein B2	TRUE		23388	8016	204618	214032	28643	23059	21011	21149	136356	21167	21543	22033	28749	24879	39149	22703	19879	21944	21385	23292	22584	26310	23284	318586	23969	23458	22170	30761	23932	27136	27710	1389	23041	27970	28669	27521	25573	29003	18279	20296	28805	22202	28836	21018	25680
MST1	P26927	Hepatocyte growth factor-like protein	TRUE		29018	82211	145271	117346	22905	8612	20837	23957	85295	7451	12522	12019	9027	27938	11443	21409	13216	9574	21680	28120	11670	4194	13319	203216	9926	28230	31638	35139	9463	28850	14915	42025	18192	12753	37049	33562	31622	34050	27803	15880	9137	10161	19536	12243	19046
MST1;	P26927;P01597	Hepatocyte growth factor-like protein;Ig kappa chain V-I region DEE	FALSE		155760	31475		66186	261600	139451	119400	109796	63268	107066	112042	94231	121423	115756	135878	112557	146022	148701	149046	133256	214985	121307	116732	20117	52526	145862	143707	163459	121625	146612	177105	111901	103150	93254	150240	68963	123290	119227	41114	56699	127913	163195	160339	120490	144975
PON1	P27169	Serum paraoxonase/arylesterase 1	FALSE		11574	15721	37646	12487	11687	16305	12721	14085	14687	14796	12027	13234	13798	15852	11498	8137	13100	7254	11304	16029	12811	11228	10853		11107	8244	15119	16170	13941	11097	11465	15707	12771	13326	11535	13015	11969	15649	10352	11524	15719	12867	11153	12031	13225
CFP	P27918	Properdin	TRUE		142670	135437	342579	193520	203789	82350	109973	100191	127889	68191	118973	73436	129716	127467	212734	86794	115661	96150	99914	141040	122329	125506	130742	189592	76120	133072	99167	98147	87614	48714	148332	168272	196326	89726	201753	181222	168695	184070	105393	108098	163171	138376	144436	130700	188864
NDUFS1	P28331	NADH-ubiquinone oxidoreductase 75 kDa subunit, mitochondrial	FALSE		34043	23668	11694	13385	30578	16208	27854	46675	25526	35465	13162	31695	24830	28841	25804	31927	13704	28661	65226	24645	32048	19775	21072	11973	50860	33538	40225	36679	32061	33676	35026	8447	17775	18705	31954	21128	40524	25178	59072	70193	57476	19150	33467	45988	41698
POLD1	P28340	DNA polymerase delta catalytic subunit	TRUE		2197	1432	36082	28914	174	142	35	50	457	1292	111	144	94	207	306	98	95	54	120	71	171	199	170	3103	59	117	69	147	196	86	693	221	319	61	94	84	142	1206	81	1050	145	72	212	966	150
S100A2	P29034	Protein S100-A2	TRUE		3533	10578	24668	24883	1033	2136	2272	2776	22772	387	2625	1	3310	954	1932	1042	1746	31	3820	2736	2960	6851	1	39318	92	4	2529	2895	1	4720	2855	37	35	2683	4473	1	145	52	117	253	2149	1443	1213	2332	1
PTPN4	P29074	Tyrosine-protein phosphatase non-receptor type 4	FALSE		230033	179274	100760	247348	256856	242622	238077	256446	294090	276722	243396	240812	305530	230572	201965	253666	225444	246908	235794	245581	236179	222578	224133	380157	266307	232860	213656	206737	272435	228991	215411	415214	266352	247168	201334	245882	241697	230811	242382	238695	213194	204509	182987	273186	186551
PRDX6	P30041	Peroxiredoxin-6	TRUE		2850	6363	187	390	1781	216	70	1964	866	212	1774	202	436	209	3151	666	371	826	3242	191	4006	830	1359	2571	1399	263	388	1228	1002	2089	429	908	603	970	1459	80	3157	1469	985	705	2544	1150	842	147	2231
S100A7	P31151	Protein S100-A7	TRUE		2128	1592	6346	2117	2039	1172	1009	227	2104	269	1210	1036	1451	474	1940	1055	1386	654	473	929	2973	436	1257	2881	813	2869	1767	1272	456	861	1625	1527	1205	1745	1317	1157	288	956	1133	1830	451	819	1028	2479	483
CASP14	P31944	Caspase-14	TRUE		2035	17601	8507	22114	896	493	561	1076	14154	816	1101	930	1425	1091	601	1045	1878	736	1578	1632	542	817	1371	32707	11088	1109	933	519	1170	1116	650	708	1341	430	391	613	1851	1342	1646	794	466	211	720	427	431
ABCC1	P33527	Multidrug resistance-associated protein 1	FALSE		118717	498853	1089430	601136	145086	101583	108601	106991	582593	111370	117940	109868	120377	127720	201440	104912	89094	87152	102547	101883	96794	133295	103093	1208565	121244	103723	93118	123008	117229	107333	102116	182710	125866	141804	126072	147164	135423	140244	90200	102316	121526	107320	120300	99115	105584
TTK	P33981	Dual specificity protein kinase TTK	FALSE		18652	76907	72110	31386	24984	21773	26160	21273	63195	20326	22810	21511	27108	22261	24685	37498	20716	29352	19189	20448	19657	36769	33025	65970	31442	30319	18864	19192	24835	18893	15234	13674	21287	20766	15634	24613	26777	20537	30176	29194	16238	13469	15302	14412	16575
PFN2	P35080	Profilin-2	TRUE		6297	2363	7	5369	6720	9163	7871	6015	8762	153	1	5995	1	294	229	144	265	410	425	6704	155	216	7495	1488	228	374	1	271	84	941	66	10040	5115	5769	197	97	6193	182	118	137	5566	8874	764	116	194
IL13	P35225	Interleukin-13	TRUE		2644	358	1720	219	3113	3373	3558	3224	1769	4992	10695	5274	3540	3616	2203	4758	1426	4131	5040	3676	3056	2889	2907	1112	4119	5313	3278	3073	4577	3818	4102	2829	4577	3884	3749	3925	3242	2592	2865	3306	2359	4011	4673	3784	11924
KRT9	P35527	Keratin, type I cytoskeletal 9	FALSE		8711	28704	79501	49481	8021	6108	7491	7340	35557	11026	10336	6817	5423	9219	8857	7818	11084	5560	9592	8073	6550	7331	6662	141012	7478	2691	3772	5605	8104	3412	5122	4687	4801	3047	4818	6259	7271	2569	8545	3422	9051	5168	4265	2607	1541
SAA4	P35542	Serum amyloid A-4 protein	FALSE		5190	8941		12983	6372	4849	5179	4296	8501	6062	5240	6085	6195	4845	4500	5174	10893	5816	7523	6239	9114	5434	5107	19728	5375	5237	6801	10775	6535	4742	5098	10909	4168	3724	7538	5227	6765	5668	6091	6931	6107	4657	5319	7529	6322
FBN1	P35555	Fibrillin-1	TRUE		4952	2980	4167	2432	2838	1549	3266	2876	2070	3991	3919	3013	5476	12902	2477	7200	3118	3316	4090	3883	1775	2684	4442	4594	3463	2748	2928	4599	2344	4801	5165	1946	1838	1856	6387	4352	10981	4576	4734	3101	1752	7110	3606	2778	1966
GCK	P35557	Glucokinase	TRUE		34460	1017	6	401	27728	16912	24249	16050	3	8683	13410	11948	25832	25785	40309	9668	17240	593	21911	26198	32957	20821	17166	11	890	14368	19956	16812	15295	21690	30861	3268	23776	22587	23021	31167	28733	40345	21977	24704	28456	11264	27562	34994	53105
MYH9	P35579	Myosin-9	TRUE		2474	15869	8169	28830	1116	39489	33112	1940	27833	1971	2363	31804	31937	1607	22923	27573	2691	28709	19506	5215	25967	1211	2090	19031	19092	26824	41686	32577	33788	27937	22843	80898	32915	846	924	40482	3376	38112	3219	1040	32299	3254	25158	33723	27143
ACTN2	P35609	Alpha-actinin-2	FALSE		7112	6392		3010	10143	9493	11899	9468	9585	9196	7175	10390	10045	7998	18930	8518	6916	8959	12404	8868	5083	13175	9153		11880	7888	5047	6217	12454	12149	7943	720	11061	9794	8260	14724	8814	8268	9189	9938	10817	7236	9680	10153	10964
IGFALS	P35858	Insulin-like growth factor-binding protein complex acid labile subunit	FALSE		5662			16859	6761	7180	7967	7747	13670	7243	4573	6810	5907	6125	7623	6159	6030	6707	5743	7088	7867	5370	6422		7626	7245	6120	5856	8148	7807	6737	7727	8136	8024	6820	7062	6601	5600	6931	7544	6314	6949	6433	5467	7006
KRT2	P35908	Keratin, type II cytoskeletal 2 epidermal	FALSE		3542	20869	44808	28948	3232	4303	3124	3262	18689	3347	4358	3906	2748	5226	4499	3672	3479	2767	5366	3805	4361	7143	2708	68225	2871	1484	2864	2814	3902	2225	3402	4385	2303	3323	2919	2067	3218	1803	2171	3225	4276	2265	2365	1972	3758
SERPINF1	P36955	Pigment epithelium-derived factor	FALSE		6873	10372	12438	15801	5519	6654	6397	5353	10029	7026	7251	6326	7215	6224	6176	5364	6221	4800	5071	5752	6369	6494	5961		7335	6270	6919	7165	6074	6282	6496	9270	6094	6375	6082	7511	5398	5101	6549	6398	8372	7074	5881	4810	5757
CFHR2	P36980	Complement factor H-related protein 2	TRUE		525	19052	13758	27532	832	2210	5617	708	14017	1024	4186	3754	2441	1056	1338	567	2030	2602	1830	775	2615	997	1633	67827	830	2310	1227	17372	2325	208	3870	658	4506	3436	1546	3765	3399	2976	3481	4727	1091	3117	653	302	3215
ETFB	P38117	Electron transfer flavoprotein subunit beta	TRUE		334	144	4560	839	6	173	109	77	1998	40	37	75	265	268	394	344	15	8699	13	52	32	71	179	493	68	91	95	338	318	35	18	108	290	45	9	1	9	250	223	111	222	39	540	40	18
COL18A1	P39060	Collagen alpha-1(XVIII) chain	FALSE		15232	154057	341918	246368	19084	12459	13764	12386	162889	12969	13739	13134	16928	15653	28680	16401	12817	11899	12681	13949	16854	17891	16187	505567	17462	15054	14736	20900	14773	16245	14473	23408	14626	17311	16350	16068	14655	16296	11280	13971	16128	10519	16533	12723	15938
PTGDS	P41222	Prostaglandin-H2 D-isomerase	TRUE		86827	17211	33657	36458	23188	58809	45441	42064	24027	20997	50255	40323	20238	38478	46518	47512	62768	59897	51649	52457	59949	48840	61268	1773	49191	48310	61887	72409	58490	61335	48205	6496	37089	53161	87120	34985	45109	47011	53873	48026	57309	53006	10014	43436	47410
IARS	P41252	Isoleucine--tRNA ligase, cytoplasmic	FALSE		32859	27334		27656	19380	38140	37283	50598	62565	26567	30480	48494	39893	31795	22096	42300	30519	48902	30887	36486	34631	16577	31183	23704	35649	47838	45386	39843	40132	36493	39451	33169	42852	41928	27605	43853	28119	35211	36148	39773	19773	35864	36890	33450	28047
PIK3CA	P42336	Phosphatidylinositol 4.5-bisphosphate 3-kinase catalytic subunit alpha isoform	TRUE		1970	181	1482	3	1013	1206	1102	1575	2	2119	2689	1469	1618	2077	2587	2275	1501	2067	2221	1908	3186	2861	2664	5	1587	2785	2918	3030	1686	3123	2917	740	3093	2703	3436	2160	2555	2471	2096	2162	2277	3052	3573	1281	1531
MTOR	P42345	Serine/threonine-protein kinase mTOR	TRUE		611	1304	553	2240	223	568	854	467	2	763	1041	705	608	277	295	166	678	585	835	491	602	1193	600	14115	345	536	1142	815	732	69	727	1900	254	786	1437	699	915	406	844	551	669	428	2080	837	609
HTT	P42858	Huntingtin	TRUE		23595	6090	7	3	18748	26734	18737	22394	9313	19667	17628	19357	20185	474	158	21775	20921	24463	23754	454	23796	24353	26666	10	29377	187	29840	26087	17421	28450	22245	54561	31799	27392	29476	23088	449	21216	775	28722	36466	19149	29545	18284	37358
AFM	P43652	Afamin	FALSE		19301	14881	10713	71867	19403	13030	13541	10944	12372	22886	9495	14354	14285	11660	16518	11951	8543	11094	10042	11104	10964	12818	21303		13109	10038	12070	12999	15289	12890	11842	6713	12446	11688	12035	13230	10505	10837	11974	12962	13960	11617	13111	9314	11205
TNNT3	P45378	Troponin T, fast skeletal muscle	FALSE		3990	247007	652490	403688	5688	3482	3691	3041	259840	5068	4131	3548	3905	4376	4184	2891	3767	4184	3106	4729	4245	6133	4392	482765	5557	3244	4452	4509	3642	5648	6037	6132	3860	3023	5594	3237	4321	4416	3694	3163	3769	4695	4968	3993	4516
MMP13	P45452	Collagenase 3	TRUE		155	24756	36261	39929	1033	2523	143	3262	36403	1468	2562	2491	1979	63	2721	3	2450	1335	1982	982	2084	2440	2970	41908	2041	152	719	1869	2448	1493	1103	16946	2009	2378	106	1494	2019	669	2006	1040	1503	994	2605	2522	2315
ATRX	P46100	Transcriptional regulator ATRX	TRUE		46794	304128	18751	13626	6161	1279	45402	18975	4185	14095	3258	30873	11042	13916	1911	2484	3254	1777	18374	3948	8276	21863	37067	15995	15088	4341	3760	21116	12790	839	39424	14055	3129	1597	3685	16028	5595	923	32300	940	891	963	20934	1402	3761
CRK	P46108	Adapter molecule crk	TRUE		154053	69307	67476	67796	144958	2795	179330	154140	54915	1256	155113	2962	154529	151353	130664	3732	23588	156539	142573	3771	4412	171505	158273	46280	141372	219291	156815	149510	3993	234936	113119	6043	153115	6407	235451	235090	3895	166354	6786	182185	212022	315	9834	195282	6393
BRCC3	P46736	Lys-63-specific deubiquitinase BRCC36	TRUE		7064	19380	864	1515	5567	6043	5515	5276	9138	6884	5399	7127	4997	6243	3780	6340	5392	6342	3998	5725	6561	5909	5683	3	4586	6239	5974	4797	5586	5149	5074	5069	6731	6298	5239	3576	5687	3546	6648	6372	4512	5705	2015	3858	4078
UTRN	P46939	Utrophin	TRUE		1388	81327	79810	80930	45329	47798	88	312	59858	45599	96	49454	36539	896	80	36420	34300	35599	19399	214	289	2941	23176	107306	37795	41702	82	243	44973	16565	24933	31479	43459	3327	237	49274	1	225	33970	42507	27919	42232	19548	297	442
LGALS7	P47929	Galectin-7	TRUE		6666	3017	5153	27449	7507	8039	2028	2432	4525	2268	8118	7249	7378	8448	7862	7672	1196	1954	4589	8076	7489	1748	7611	4822	5437	2199	9244	8842	5648	7097	1274	7901	6429	5579	5038	5778	6292	1805	7567	6560	2875	6966	1489	5710	9212
NRIP1	P48552	Nuclear receptor-interacting protein 1	TRUE		12665	7279	6602	4404	631	15874	846	4347	5759	16095	9258	16180	15633	15838	8296	1557	8603	11444	18727	15791	14199	1397	15583	4847	1604	12336	13459	17345	16992	14979	6414	6694	10120	10077	9385	343	17433	13782	297	5199	13644	4698	16578	10844	10585
CX3CR1	P49238	CX3C chemokine receptor 1	TRUE		703	2	48460	6	379	629	441	538	5	565	573	363	506	811	411	614	1	507	383	474	592	1	811	8547	820	446	561	671	596	488	837	5417	481	627	652	826	630	375	528	512	259	467	1	200	439
FASN	P49327	Fatty acid synthase	TRUE		132	6545	5613	726	401	946	374	963	9940	541	330	252	655	346	200	1118	158	1231	829	986	1224	471	830	27088	255	1571	591	623	513	862	837	1365	1319	593	412	452	2360	864	1610	1047	231	686	1281	1148	261
HARS2	P49590	Probable histidine--tRNA ligase, mitochondrial	FALSE		54951	319669	498028	522077	67860	53815	53914	48595	315687	59011	58886	56781	58163	58667	71694	51327	55185	48074	52384	57931	47132	60526	50757	975064	62120	55818	55300	62477	60046	57942	62685	85145	64422	55703	64095	54894	60720	56081	60445	54667	67972	56953	55097	51182	52572
CAMP	P49913	Cathelicidin antimicrobial peptide	TRUE		1690	986	11	205	1761	1987	2052	2344	64	1768	2350	2083	1504	1564	1799	1750	2393	2229	2315	1660	2183	2656	2039	4271	56	2380	1895	2030	2349	1856	1462	306	1849	2260	1230	1657	2048	1822	1195	846	1638	1567	2328	466	1827
RPL14	P50914	60S ribosomal protein L14	TRUE		550312	10182	10848	12489	635786	3685	7194	3303	17408	942	4353	406750	484340	4080	14070	3193	9859	509105	5962	585019	458510	569131	5380	20536	5422	341943	4324	481914	363500	680392	4094	284984	3290	414397	558602	501699	3006	486401	211534	909	581677	4405	36210	312036	9943
NR0B1	P51843	Nuclear receptor subfamily 0 group B member 1	TRUE		217	4515	817	2201	651	9419	2363	144	388	6387	145	22659	159	270	5198	6030	118	136	12513	5658	516	7056	7520	3973	18722	1	16086	7174	71	5444	5411	40	7212	6444	101	539	5015	250	203	3003	77	6967	2389	256	578
LUM;;PRDX1;CENPE;PRDX2	P51884;P01597;Q06830;Q02224;P32119	Lumican;Ig kappa chain V-I region DEE;Peroxiredoxin-1;Centromere-associated protein E;Peroxiredoxin-2	TRUE		4144	3423	5556	1607	1326	911	1723	2038	477	762	3269	1507	1108	6104	2209	45	8315	6124	462	2466	2434	3027	6080	5	1938	5248	22012	1736	2731	3693	13763	11922	1813	16945	2602	2449	1545	793	19731	2531	9323	2164	2033	432	3104
ARHGDIB	P52566	Rho GDP-dissociation inhibitor 2	TRUE		930	155	4	9581	437	613	634	222	3	491	456	464	244	422	547	521	367	500	840	329	1	637	758	18375	586	337	922	940	607	1334	986	35	491	192	624	874	376	601	539	438	712	650	642	724	1329
KIF11	P52732	Kinesin-like protein KIF11	TRUE		4564	6703	56272	37401	4205	2510	2361	10908	23269	10445	13769	4102	4631	7281	7682	6642	9428	9385	14304	10872	4184	4423	1255	25127	1928	4727	8373	4708	10982	3199	6763	6455	6756	5116	7714	3821	5360	3433	9057	1298	2769	5679	7349	3684	3557
ZNF142	P52746	Zinc finger protein 142	FALSE		8227186	1327552	1627548	3092974	7305859	7502529	7498178	7107837	2196820	5236103	8190056	6631049	7104021	7866017	6811685	8144881	7311148	7876114	6866298	8600564	7257625	7150878	9721421	817691	6683973	7439516	10465765	10254363	6172040	9756029	7389713	4566341	7849139	6440964	8875267	7929177	7902111	9217243	9112017	8339229	8948163	7295730	10414841	6222948	9432556
SMTN	P53814	Smoothelin	TRUE		1918	5296	174181	4	1969	1961	1780	1492	3536	1159	1859	2239	2139	2088	764	2740	2347	2329	2001	1183	2904	1904	1736	4870	3029	2671	2104	2467	1548	2636	2494	76363	3465	1801	4385	2078	2014	1870	704	841	1234	1599	2884	575	2577
CRISP3	P54108	Cysteine-rich secretory protein 3	TRUE		2628	32998	73218	46125	73332	27156	33894	25568	19564	16994	29871	23601	2378	1975	2411	4821	40862	12272	2630	27082	2129	1709	35252	33001	21567	21875	36694	34435	1865	29369	27306	6871	34108	35310	57580	24950	41113	1940	2739	25878	3025	20564	45154	2483	2104
MYOM2	P54296	Myomesin-2	TRUE		7886	25093	22020	38269	8325	8208	9030	9732	22174	8662	7749	9897	9914	8051	9266	10170	7822	10327	7981	7652	5214	7782	8243	18493	9433	9367	8275	9326	10829	8229	9007	1246	9415	10025	8091	10199	7967	9856	8817	8845	5627	8309	7046	10216	7510
BCAT1	P54687	Branched-chain-amino-acid aminotransferase. cytosolic	TRUE		3553	309823	28302	677133	3318	3447	1347	629	15251	2992	2902	2537	388260	427887	843866	3248	567	636	1939	517842	1210	1514	4400	896810	2130	7339	609153	4885	1003	4457	2641	3904	662754	4293	6010	4405	8874	7126	6788	1893	8889	274	1340	1135	394
EPHA5	P54756	Ephrin type-A receptor 5	TRUE		186	20260	118048	36851	494	1369	1121	701	27486	1865	2100	713	3643	1210	719	479	1293	561	2252	171	1	1676	747	130080	1027	325	966	2465	221	1426	639	117	318	216	842	95	401	2656	329	936	1549	2121	1911	834	2516
APOC4	P55056	Apolipoprotein C-IV	TRUE		25305	39023	73812	79826	21143	20310	14425	1155	22646	18514	20048	19995	16352	5185	20575	19029	20606	1496	8881	14949	18304	1681	24511	132296	19731	20203	1080	24820	21312	24899	26432	2227	15824	16705	19874	1421	17894	18307	16460	16795	21366	23527	30425	15808	22812
CDH6	P55285	Cadherin-6	TRUE		84	2	13588	40161	27	6	58	77	3	114	121	76	63	32	29	75	21	73	154	34	1455	43	6	11383	90	129	157	119	50	64	163	681	129	73	108	78	209	231	271	185	112	110	101	110	164
EIF6	P56537	Eukaryotic translation initiation factor 6	TRUE		6617	4086	874559	678242	5450	4770	5371	4338	495360	4370	5213	4679	4287	5101	16355	5488	5985	4617	6383	4957	5303	6104	4599	1258872	4918	6791	6115	5591	9132	4936	5658	94382	4278	4399	6429	5054	4920	4899	4862	5169	6675	6285	4800	4813	7228
WDR4	P57081	tRNA (guanine-N(7)-)-methyltransferase non-catalytic subunit WDR4	TRUE		2581	223	3176	2133	2034	1011	3676	3100	778	3475	2956	936	1053	2170	1682	1583	3107	3012	2155	588	1031	3565	2762	2191	2608	1246	2585	2699	1666	3357	1758	1691	1997	2420	2323	1522	2303	1973	2566	1526	2388	1691	1859	2038	1678
EVC	P57679	Ellis-van Creveld syndrome protein	TRUE		7791	11969	12707	35718	9282	6106	6069	5501	17592	5249	7103	4930	6814	5516	8090	6772	7539	8593	7774	6055	7762	7049	7914	50497	5231	11966	7644	10334	6980	6807	9498	13685	9973	11463	9455	5770	9585	9819	9143	7089	9004	7991	8607	7390	7527
ANTXR2	P58335	Anthrax toxin receptor 2	TRUE		419	864	14087	5672	5873	327	1014	545	5136	4577	219	4548	6926	3671	1395	1627	883	387	3387	1614	1808	6222	4273	14270	5100	5215	1526	4000	3081	2989	5248	3994	1185	1033	3686	2865	3722	1363	1496	1157	428	520	2077	3851	2185
TPI1	P60174	Triosephosphate isomerase	TRUE		14748	3	8	10862	19073	22638	19335	20354	16045	22097	19484	22381	20059	14097	273	21146	20362	19042	8540	20498	1526	2547	19459	722	19572	24271	14582	13458	22372	17709	11580	16405	21858	20072	16230	25269	133	18686	17786	15570	12765	21228	20788	17567	11385
MYL6	P60660	Myosin light polypeptide 6	TRUE		5750	6904	285898	162513	1081	4436	4343	21855	154703	4181	8830	29482	5638	31749	47435	28361	4962	6135	29965	26182	4744	3606	31403	292305	32269	6964	4051	934	4255	4965	6205	39686	9489	36015	10069	7383	37978	42158	26815	33683	35794	727	8638	29450	33509
CALM1	P62158	Calmodulin	TRUE		992	868	4965	2223	1431	3782	5040	3799	1578	3793	4770	1483	4923	2612	6118	5270	3729	3378	1268	5464	4784	2399	4701	5760	416	5848	6019	5020	2746	3822	5116	3347	8205	8053	1349	3417	376	1903	5837	3496	3209	3166	5472	3883	5294
YWHAE	P62258	14-3-3 protein epsilon	TRUE		10664	27732	50043	5224	5639	7836	7590	7519	6824	16091	8371	6617	5743	4550	6556	7576	48882	10537	7318	12792	8066	10467	28732	13325	9543	15599	13064	35754	8799	10560	12701	3140	7389	2117	29176	6693	9621	7583	11248	11856	7703	9360	7972	5845	5998
YWHAZ	P63104	14-3-3 protein zeta/delta	TRUE		1119	1823	1381	8396	794	1321	1056	1022	1375	1382	958	2196	1361	2023	1370	1984	1120	1227	2376	1001	1805	4686	1131	5645	1013	1242	2005	1180	913	3657	1934	1972	1760	3711	2229	1442	1091	1238	1116	1102	943	2445	1646	815	1794
TUBA4A	P68366	Tubulin alpha-4A chain	TRUE		950	2149	3153	3167	2225	645	1659	315	3608	691	23	25	435	3420	1940	26	591	2491	3	2073	2458	729	1	6057	155	146	626	1447	325	2656	1351	1	31	422	101	1611	1852	62	571	1527	963	369	1522	1142	255
HBB	P68871	Hemoglobin subunit beta	FALSE		62860	73582	100454	88995	186808	56638	55743	53636	88714	76094	70131	63014	72557	78131	63293	144094	74753	101363	43868	77497	1376517	80962	45786	188123	55123	81046	181466	113906	97314	102470	38836	102136	64174	53033	56042	41680	38591	37928	47171	58337	78720	53593	374185	30909	77453
HBA1	P69905	Hemoglobin subunit alpha	FALSE		20331	36949	85593	54734	52354	15613	17162	17477	47024	17636	23429	19194	19072	21628	25706	46520	26009	41408	14381	21893	517181	30837	14019	86802	13343	31872	76576	43662	33263	39137	13910	29381	22490	17430	19176	12416	14461	15707	16076	19075	23532	17855	149488	10779	34044
RELN	P78509	Reelin	TRUE		10682	34476	67529	25762	14315	12196	13715	12178	17264	17556	12515	16580	14256	11637	6119	12786	12064	13159	10996	10244	11965	17621	5404	153797	9623	10038	10949	13450	16507	13375	13124	8277	11581	11247	11434	13646	12078	9250	12128	10061	9030	12202	4476	7950	4430
PRKDC	P78527	DNA-dependent protein kinase catalytic subunit	FALSE		14135	11006885	32494655	26654954	10570	3230457	1522959	13305	17766111	3200658	3456929	1995549	4607953	4302206	5272730	2054133	3071478	1544755	1571906	3663247	3649554	3358010	3203144	35279948	3864015	1765985	2925150	4737500	1747150	4226648	13382	3940110	12895	3614159	2079837	1975307	1986773	4692359	3058320	3007910	2312037	7892	4551567	4221363	3490214
	P80422	Ig gamma lambda chain V-II region DOT	TRUE		1293	14008	16500	1253	411	766	489	450	18524	552	369	142	28	201	445	37148	31821	28742	479	297	333	23387	135	11	417	422	340	734	522	2954	520	1963	530	3755	661	389	548	122	614	47010	25307	185	110	92	557
	P80748	Ig lambda chain V-III region LOI	FALSE		33606	48238	70812	36629	26348	19533	20439	37126	36302	22018	30092	27172	22024	24983	25285	13967	29946	15039	30095	24632	38395	22738	26611	36698	17427	15999	36319	36718	23358	41559	32124	32605	34525	36463	25720	23490	29903	27548	16823	14531	28972	30560	40804	30037	36573
DCD	P81605	Dermcidin	FALSE		17383	42283	85054	139116	8823	21577	8750	12185	31208	17737	15450	15112	7619	20540	28247	16828	34082	10202	33852	23165	19066	19323	14831	199885	11914	4442	5193	25087	11008	35480	14786	9465	10848	4277	26319	6320	20585	3627	14594	10354	14271	18602	10007	4957	5888
CRB1	P82279	Protein crumbs homolog 1	FALSE		86055	470486	647115	760944	123999	93043	87986	77811	533905	96801	95595	100637	84797	99379	114506	74801	82251	76975	87515	94561	73143	101965	87093	1365582	89598	75261	82442	100441	71339	95102	103810	140808	102700	94853	87359	76950	92783	85310	81304	77987	94512	81760	90467	86578	92391
MPP1	Q00013	55 kDa erythrocyte membrane protein	TRUE		6894	887	3	1809	6945	1012	255	7098	403	4906	5595	5668	6616	968	6139	947	320	3550	456	6694	5080	199	275	8	995	1064	9452	1385	2113	3701	325	856	1115	1234	8203	1383	190	7159	616	1002	7897	7158	9964	4286	457
CLTC	Q00610	Clathrin heavy chain 1	TRUE		565506	651929	666130	638713	545283	260178	300812	331647	288240	189757	406053	205115	300162	366477	553817	251427	443467	225373	286649	338294	555026	429261	439596	138993	274661	306553	249798	219540	208136	328201	653239	1928	358515	355363	499275	325595	333089	378249	288607	279575	247611	341036	325326	348319	639620
FABP5	Q01469	Fatty acid-binding protein. epidermal	TRUE		4539	981	63214	4014	3374	4932	3976	16311	1930	22083	3333	4915	5299	4095	2313	5814	5199	5203	3514	6977	4794	6697	9364	12977	4393	5899	6992	4479	3955	5667	4690	6574	5939	19875	6521	3959	28023	5748	38114	4961	4734	1585	5797	25637	3678
SP2	Q02086	Transcription factor Sp2	FALSE		47377	109885	180166	160514	44009	20052	47398	28137	51248	42543	48338	42533	47282	29343	65280	41479	32789	43582	22352	29455	44101	46755	42466	48052	32155	21621	68369	17024	43184	50045	49250	61375	74130	83703	37713	56555	67634	66811	30310	28756	21340	64525	49083	43676	47450
CENPE	Q02224	Centromere-associated protein E	FALSE		57597	302872	1271854	1275193	43891	28445	31260	45169	584520	33519	28434	29174	41978	25862	51421	26268	23810	16924	31642	23284	24774	33991	28936	1233590	33830	19474	22139	34986	49222	29336	68763	68064	29749	32842	29787	34895	35745	47261	21522	24404	23953	51438	28249	21691	21407
NUCB1	Q02818	Nucleobindin-1	TRUE		15643	3	10	6	527	397	395	24992	4651	296	676	69	51	650	897	661	677	737	1	974	394	484	1	4	1	789	1123	537	297	783	804	438	44	5304	39	887	803	862	749	17569	955	599	1117	344	832
KRT17	Q04695	Keratin. type I cytoskeletal 17	TRUE		9367	6561	12570	15555	10985	4924	9519	6023	10920	5962	1908	10155	10223	7978	8566	7960	9353	6718	2369	8591	6723	1397	6242	19296	4707	1390	7091	3945	9736	15555	9265	5223	3401	4917	10298	13983	3461	1814	1915	4114	6385	11447	9607	5515	11801
ITIH3	Q06033	Inter-alpha-trypsin inhibitor heavy chain H3	FALSE		4393	8250	7688	7453	5310	2847	3507	2353	5433	2632	3422	2670	3027	3092	5335	3121	4976	2822	4079	3483	3755	3692	4261		3753	3282	3586	3020	2017	3896	3307	5044	3278	3553	2817	3128	3547	3551	2418	2350	3393	4120	4796	4855	3870
SOS2	Q07890	Son of sevenless homolog 2	TRUE		80215	46986	24749	12486	23650	14236	47963	40144	51693	66126	35728	31673	24510	86147	30579	24029	114195	104999	72955	37575	72912	30000	83462	135374	38755	119176	45198	37617	63575	90995	75908	18643	21203	47750	207126	88853	65909	42729	154561	44369	7361	95828	86627	27721	96654
TGM3	Q08188	Protein-glutamine gamma-glutamyltransferase E	TRUE		1612	8799	6382	7616	1171	1456	1713	1485	2969	1527	2011	1601	1613	2066	1916	1964	1899	1796	1971	2612	3121	2964	1437	1752	1615	851	2035	1500	1233	3908	1701	1954	1885	6288	1248	2182	1202	1173	5850	1881	2601	1991	2384	2007	1289
ADCY2	Q08462	Adenylate cyclase type 2	FALSE		560799	561927	1428662	888201	832636	385193	454086	391220	565030	298285	471514	302841	514538	505655	878264	377169	470425	391365	423706	566973	521958	518115	544741	871674	329475	553763	439546	411673	363832	449749	591005	676809	786118	844300	827593	719658	733385	755412	428025	469039	650428	582937	569893	511969	751490
DSC1	Q08554	Desmocollin-1	TRUE		3697	11266	3397	32845	786	510	4787	700	2705	618	3735	447	3604	2304	2199	701	4565	1430	521	604	9494	713	2629	51723	180	713	790	3060	1302	803	3494	3862	1168	659	2617	4007	480	2371	369	1199	2863	591	1330	707	4304
ABCC8	Q09428	ATP-binding cassette sub-family C member 8	TRUE		216	775	2513	3	320	617	232	261	228	446	358	792	486	515	2785	432	335	524	274	488	2057	225	306	106426	469	57	506	198	125	392	355	872	663	119	445	753	458	40	457	926	2964	814	3908	608	408
INCA1	Q0VD86	Protein INCA1	TRUE		2929	5	9	348011	2076	6315	1065	2173	4	2023	2391	2021	1028	2068	1791	1313	1993	1629	2192	2168	1959	1762	2665	10	1230	1564	5089	5083	1782	2658	2597	6370	2037	1955	2108	1144	2699	2252	1094	1420	4489	3830	3341	3315	2457
HMGXB3	Q12766	HMG domain-containing protein 3	TRUE		79676	152876	238618	324134	67173	69168	69446	63457	135071	67478	72854	79359	85462	89537	81046	65894	79962	63844	61534	87499	66982	88717	94328	166366	85145	77511	84436	86247	72615	85931	85792	421733	71759	73696	87521	78962	82693	92674	82429	84361	96551	78216	100489	69046	75546
KIAA0196	Q12768	WASH complex subunit strumpellin	FALSE		74263	24743	612534	40175	91634	72230	67560	63478	41844	66260	74277	62072	80902	78921	76342	77461	64396	69618	68320	77241	78649	101578	87039	907934	73450	69564	90608	91125	65526	79313	77463	96818	75504	73212	99637	80584	92062	90374	81019	78395	97112	67079	87063	61924	87386
FSTL1	Q12841	Follistatin-related protein 1	TRUE		649	990	8050	2858	7027	636	3016	637	446	743	14989	1076	822	992	911	1040	4083	1508	481	1318	858	878	2971	10154	866	1566	585	8702	971	4586	793	524	99	728	866	1250	2251	8159	517	536	824	2536	860	2601	409
SFSWAP	Q12872	Splicing factor, suppressor of white-apricot homolog	FALSE		19769	128558	81237	225895	23005	17155	16059	16964	43298	19269	20229	18339	21915	19062	26661	19854	16627	14961	15884	16451	19921	21332	18786	87418	20912	15383	18262	23183	20342	17698	18926	31364	16998	20450	19436	20829	17740	19518	13969	16643	17371	16680	16821	14228	13951
TRAP1	Q12931	Heat shock protein 75 kDa. mitochondrial	TRUE		1757	5743	11748	7431	1682379	1524530	1524588	1271468	4654	1265013	1551932	1263484	1557	1688149	1347582	1467232	1457830	1453320	1447439	1570999	1697570	3883	1769066	11969	1432315	1447051	1778014	1736009	1184841	1746695	1464088	1748487	1241	1167406	1676809	1318006	1550746	1514001	1416886	1462638	1776991	1401338	1774859	77810	1770928
FLII	Q13045	Protein flightless-1 homolog	TRUE		4037	4674	2349	29602	8541	7833	608	7012	5294	18264	14775	20190	5431	3409	17272	7331	6008	13190	4620	13313	10288	5952	1735	17225	10444	20644	17342	5178	726	13159	5365	32353	19018	13116	6181	21576	11890	4875	9042	8582	7232	6844	20072	15532	10901
SPP2	Q13103	Secreted phosphoprotein 24	TRUE		1920	4400	3608	9581	1601	1023	1034	1429	3063	1589	1404	1767	2322	933	800	1415	1508	1487	1781	1618	793	1295	1625	2947	1833	892	1421	1572	1872	1280	1845	3328	1643	1631	1405	581	1516	1411	1160	1468	1544	1789	974	909	988
MMRN1	Q13201	Multimerin-1	FALSE		11486	79267	291537	146736	14683	9877	10802	10970	87578	5647	11423	5929	13356	10823	19817	11229	5298	8626	10713	9279	8987	12433	10962	407117	10170	9705	9546	12294	10547	5542	5566	13954	6241	6409	5518	6766	5646	10761	6740	8486	9724	5944	5362	8645	9801
ATM	Q13315	Serine-protein kinase ATM	TRUE		5435	17326	25597	14676	3303	2733	2784	2174	8959	2632	2482	3028	2224	2409	2522	3349	3372	3909	4151	4371	2633	4112	4479	15267	5345	1766	5963	7545	4653	5799	3336	4690	5831	6420	5927	4153	4370	4268	4616	3587	4363	2701	2597	2953	2644
MAPK8IP2	Q13387	C-Jun-amino-terminal kinase-interacting protein 2	FALSE		426556	211834	328911	378158	756781	354810	460215	374506	321926	481958	483108	407626	450818	595204	707253	439649	565077	429574	427490	591517	410994	374706	451400	468359	337753	460267	521290	468699	393129	524142	433076	38302	531145	499677	664640	481302	438260	535940	335490	354020	557392	527114	479414	424547	417614
ATR	Q13535	Serine/threonine-protein kinase ATR	TRUE		1462	4125	24692	68057	2205	19065	1370	262	52762	1321	1286	996	236	1530	3012	1501	3073	1511	1241	1198	2754	2180	1137	28817	1613	1755	1320	2154	2605	12288	2119	6542	16945	1693	2507	13978	1282	1201	1687	233	1846	746	1997	1735	1390
MTMR2	Q13614	Myotubularin-related protein 2	TRUE		3165	1498	1263	14770	5610	3905	4230	5287	692	3634	3848	440	5852	4172	5167	6096	4423	5987	3739	4106	5303	6808	5834	100	6106	8827	3335	3781	4612	4148	2344	3515	2451	5134	688	4365	6058	5284	7036	6128	1475	2001	1570	4351	4259
SPTAN1	Q13813	Spectrin alpha chain. non-erythrocytic 1	TRUE		33967	202276	421172	323639	3023	1542	1038	575	234112	426	422	23408	33165	411	46816	29036	21962	1295	1483	663	538	26268	1715	637346	22253	1587	690	42943	23297	37004	30152	62216	1891	27092	2887	35734	31568	34024	28708	1075	3459	26649	19292	26814	584
PKP1	Q13835	Plakophilin-1	TRUE		4097	3032	26541	5871	3620	2029	4221	2710	9282	2269	2113	2567	1939	1966	3931	2723	2799	3030	2946	3987	3606	1659	4667	16342	9376	3508	7308	5049	3824	4082	2642	5519	2080	2690	4810	3246	2584	2828	2757	3607	4953	3351	3285	936	3115
BLMH	Q13867	Bleomycin hydrolase	TRUE		2840	2831	7747	5792	2824	2194	3489	4151	5349	8931	3032	2748	2457	4544	4542	3352	3585	2653	6396	4207	3677	5271	3729	9213	4106	3035	4024	6147	4634	3233	3769	2156	3436	2985	4335	3621	2959	2230	4303	2981	3394	3521	3567	2906	3475
CCIN	Q13939	Calicin	TRUE		1723	288	9	5	3636	123	1455	839	2081	98	966	416	1993	949	3565	1	1	1	105	626	2709	1488	411	658	2133	1	1517	1311	448	1483	1341	2194	81	1450	1592	1846	1584	1546	1366	3121	1407	950	282	2594	3085
HNRNPD	Q14103	Heterogeneous nuclear ribonucleoprotein D0	TRUE		899	767899	10663	421144	427	1605	343	790	479808	973	1431	1596	138762	107470	47083	1863	1081	1032	263	241	193549	1313	1598	61342	669	1192	1079	1527	94	670	375	1564	1792	529	1078	1044	318	123614	1389	846	1584	11933	341	2015	333
URB2	Q14146	Unhealthy ribosome biogenesis protein 2 homolog	TRUE		927995	324978	206413	552467	535083	906740	967672	739750	290844	891979	991849	869796	1090855	1139966	897616	972187	1112705	1019588	692892	1085823	885070	1137823	1063934	107074	1088158	718830	737497	982284	337	916938	656320	441090	394100	306229	408857	348564	350305	4411	696955	693382	776982	904023	9772	307	277
DYNC1H1	Q14204	Cytoplasmic dynein 1 heavy chain 1	TRUE		2104	40790	51304	13049	5130	1434	5085	4474	4642	1254	1200	2078	8399	6036	8465	5073	5007	7139	1950	1317	8015	2643	2303	9437	6907	1205	3815	8222	1933	4616	1486	7475	1856	6175	3450	1707	1619	5869	27642	5601	5536	6336	1396	7323	3233
GALE	Q14376	UDP-glucose 4-epimerase	FALSE		36777	55672	49937	21774	25701	37478	30856	32990	34058	23441	37548	32196	30991	36838	31139	35806	32164	33947	31266	33167	32153	31996	41044	206129	35958	39910	47640	43165	30477	39597	27022	19236	29806	36261	31177	37593	31845	33354	38298	36112	42141	32568	35178	27460	33527
KRT33B	Q14525	Keratin. type I cuticular Ha3-II	TRUE		14427	12626	5695	11323	9706	18096	17069	19883	20178	17115	12314	15901	13482	14658	9581	17183	14201	19207	19498	15111	13525	915	12682	10973	14951	20897	15526	15807	16519	21936	16700	17076	13660	14282	16176	13997	15916	14062	14107	15108	14000	16673	19971	14235	13435
DSC3	Q14574	Desmocollin-3	TRUE		59	3	9	5	126	555	120	108	4	112	1	130	114	420	133	664	894	119	96	144	135	1	79	457	154	927	712	55	86	108	409	16	136	272	94	187	39	227	213	113	4	121	528	709	87
IHH	Q14623	Indian hedgehog protein	TRUE		458	14751	39888	9978	9040	7469	2766	4809	341	851	49	44	8613	7397	8483	4467	6856	4176	546	6959	427	7310	6726	5642	6343	4423	256	2004	3244	3108	187	9289	3758	3729	7395	6074	34262	7088	7067	5380	4652	69	3830	2090	6683
ITIH4	Q14624	Inter-alpha-trypsin inhibitor heavy chain H4	FALSE		13287	28222	64068	45534	18296	19634	16509	17040	29200	16714	15478	16247	15808	14352	15425	14916	15237	15204	15726	14830	13748	14335	13981	70291	17235	16844	13937	14835	16513	16085	13480	14522	18083	18212	12513	15669	13572	15341	15904	16953	15917	15527	16329	17299	13266
KIAA0100	Q14667	Protein KIAA0100	TRUE		1450	4244	6052	3657	585	834	1044	1347	6941	886	808	854	1132	1540	11389	9902	1315	639	689	700	840	725	1244	6130	365	693	1604	368	1224	702	862	1036	1028	6290	1778	1092	607	24291	1415	1807	822	1229	633	11763	1163
ESPL1	Q14674	Separin	FALSE		599873	105142	93827	142177	422515	264560	290532	356739	146529	165078	355612	175518	254791	335153	292088	244546	384841	247736	284574	315308	474241	390631	428409	181652	223489	189364	243603	163802	156337	267758	563589	27948	436665	259095	491017	166268	289883	290730	260508	298614	208858	286123	294253	338479	487664
KPNB1	Q14974	Importin subunit beta-1	FALSE		19741	82710	290970	137973	23013	17141	16049	16985	145760	19291	20232	18337	21826	19175	26797	19865	16625	14960	15898	16431	19906	21331	18793	365376	20911	15383	18272	23131	20392	17707	19021	31422	17110	20290	19455	20835	17740	19580	14008	16642	17338	16683	16832	14255	13951
PSMD6	Q15008	26S proteasome non-ATPase regulatory subunit 6	TRUE		3024	2369	4932	3129	5517	124	2183	72	4365	1	5050	3804	5381	6486	3963	7189	4801	7769	6395	5207	3528	1987	2837	19	2367	42	7317	5318	3843	8164	4079	228	4216	4717	3210	3525	4434	4792	4937	4487	3839	2612	54	3159	4674
SUZ12	Q15022	Polycomb protein SUZ12	TRUE		1839	3223	9972	5287	1245	262	884	1792	510	864	339	985	1291	878	862	798	294	996	2069	967	1762	422	441	13955	2039	937	1799	905	1525	551	1216	6985	556	456	1440	450	1480	738	2961	5236	1459	693	803	1633	1431
KIF14	Q15058	Kinesin-like protein KIF14	TRUE		70059	8064	14177	39909	60779	78939	663	69517	46986	69445	56885	61301	68665	70368	55798	70067	944	69341	1043	73825	82705	1966	76958	14654	91707	64432	898	82948	77964	88414	60664	155958	55099	68433	77060	72488	64272	65680	69011	74934	71674	60945	89190	46999	75532
POSTN	Q15063	Periostin	TRUE		261	2491	837	808	1017	476	260	611	2	1442	706	462	580	639	1189	299	551	815	213	764	1042	2008	330	7	425	808	224	811	478	467	897	390	667	429	434	428	697	2250	281	787	496	113	470	788	1233
PCOLCE	Q15113	Procollagen C-endopeptidase enhancer 1	TRUE		1264	49227	51613	6683	2728	1314	182514	4308	70122	1409	1065	928	1216	865	136522	1091	209451	1526	932	5445	254888	4477	1582	85342	1578	152439	5350	181793	1829	8287	569	1724	714	937	205882	1074	178580	232484	7408	192735	987	4914	5250	3817	212609
PLEC;	Q15149;P01619	Plectin;Ig kappa chain V-III region B6	FALSE		132217	47450	81727	81552	182120	114029	95673	75550	35228	71628	95398	58253	83767	106769	179444	84789	93177	84218	101541	101677	130275	123845	119481	65732	45001	128414	74192	69887	79388	87191	132675	134049	172038	155050	226134	153890	148457	141953	74815	80912	130916	106247	123245	133868	213893
PON3	Q15166	Serum paraoxonase/lactonase 3	FALSE		10321	22496	19547	13445	12234	18943	22967	17174	15426	23486	23401	16632	25092	10957	10044	13262	15211	9730	9908	15454	20435	14591	12443		14011	9599	19220	21250	11849	11724	9980	11520	15910	8716	16904	13743	11440	16908	8471	11642	16869	10351	11122	14889	11852
RASA2	Q15283	Ras GTPase-activating protein 2	FALSE		6609	19808	15461	11317	11121	12110	11505	10308	26119	9941	8687	11125	12681	10185	9977	15444	8295	11794	7574	10135	7210	16509	14710	28682	14801	14138	8070	8579	11087	7537	7224	4334	9657	10519	7645	9707	12235	9309	13117	12809	7616	6398	7945	7719	6548
KRT31	Q15323	Keratin. type I cuticular Ha1	TRUE		2064	6601	5995	5	4971	3160	2806	3730	2014	1986	3352	5108	4405	3879	3425	2425	1352	2234	4673	5842	4729	1251	1724	25948	5011	2108	5328	5355	2283	4446	4792	996	4114	5350	4389	4914	5235	4314	2545	4555	4392	4846	3722	5804	3126
PCBP1	Q15365	Poly(rC)-binding protein 1	TRUE		6913	164	2508	1804	6995	6593	6549	4317	6461	6151	5993	10081	12690	5993	32155	12921	30624	11708	6487	9166	11936	11352	17044	46828	25809	8077	9228	81012	11760	4659	4492	8125	12996	4317	11482	13345	15352	20994	8075	17072	498	6852	35157	12796	17317
FCN2	Q15485	Ficolin-2	TRUE		185447	11034	36737	329700	30365	100804	149343	319940	3330	232196	237631	2060	145077	854	1628	35190	15524	55686	71238	63541	58320	168709	157284	9676	105197	2099	603	175178	9720	62355	337550	2123	64417	116148	1430	91043	222345	59096	3436	1826	9744	9112	1687	1209	2928
CDSN	Q15517	Corneodesmosin	TRUE		7260	38461	45204	20494	7819	7970	8883	9249	4856	10141	11022	11121	6896	9296	9597	9249	8892	4764	9183	7359	1902	11079	9648	4733	8589	3798	4968	5124	9240	7521	4859	1	7224	5568	5789	7546	6539	4356	6803	3607	5513	6998	5716	5872	7060
SPEG	Q15772	Striated muscle preferentially expressed protein kinase	FALSE		8129	11166		14854	7572	8285	11687	15827	12081	8731	5483	8629	12167	18153	8605	17467	3665	16727	11012	16701	7681	8331	7278		19250	15744	12825	13269	8126	7467	9272	1131	6877	7733	19419	9455	11494	15431	20275	22232	11964	8586	6612	16327	8438
CST6	Q15828	Cystatin-M	TRUE		21942	3	4249	3	22524	28929	29266	22042	14690	26064	24140	24619	24744	25713	20781	23035	25014	27495	20537	27145	19577	26511	23680	5103	17010	25717	28114	27931	26267	27911	7	33175	24223	21997	29178	24612	19360	23454	18616	16292	23616	27155	33945	18394	26449
GRIK4	Q16099	Glutamate receptor ionotropic. kainate 4	TRUE		621	10806	9859	6916	716	475	396	275	8051	389	465	10820	21449	512	18281	458	23662	539	260	495	195	637	21357	2027	11818	475	503	447	293	674	448	2948	596	24178	1129	18312	297	521	16000	190	8197	19089	7903	413	23194
DDB1	Q16531	DNA damage-binding protein 1	TRUE		63095	9361	9037	1312	696	12771	31026	41258	4163	64952	71238	79522	28954	48328	7277	38055	116702	70965	52919	96587	17951	2305	58286	43825	3293	15272	23948	55243	75978	103017	85337	3517	12562	30115	76029	57664	44561	92414	90522	49174	8941	130463	67333	46001	62284
ECM1	Q16610	Extracellular matrix protein 1	FALSE		11222	48383	120498	49299	11912	5788	11681	4883	21991	9071	14687	8776	14848	9711	8984	6817	10431	5196	7819	8970	14277	11192	13622	24128	7382	6503	11424	13986	10720	8868	9286	8830	6965	10277	9936	7707	8394	10197	7116	7014	9790	7717	13579	6501	13418
UGT8	Q16880	2-hydroxyacylsphingosine 1-beta-galactosyltransferase	FALSE		313688	1063894	1307402	782378	365757	470506	366608	482223	678626	480302	431601	482906	334937	292357	369372	456037	437709	423906	419142	336774	286392	590895	531820	361349	475017	496996	330564	349372	542214	430090	325006	37960	397307	388112	363055	338908	428396	310659	481657	426860	341065	346019	373961	505842	358878
	Q1RN00	Putative uncharacterized protein LOC151760	TRUE		989	22268	13171	18744	15601	24403	288	29814	19945	11437	43710	26983	7637	24214	3719	12760	8028	24207	13890	8326	23977	28662	13654	2163	5596	23595	15328	9815	25893	14937	1171	9262	13125	32084	5382	17219	6504	28799	2478	33459	15958	45021	12889	21203	33226
IZUMO4	Q1ZYL8	Izumo sperm-egg fusion protein 4	TRUE		60484	16844	2306	21240	47434	92187	39808	2678	29616	10050	43944	93725	86190	103317	113230	6633	8523	12482	28680	109133	126197	133689	107573	4410	115872	84824	68963	9615	83371	112876	75345	9913	96934	82327	41024	91983	99907	8330	80511	83143	58454	87301	6033	71563	29154
CCDC96	Q2M329	Coiled-coil domain-containing protein 96	TRUE		552523	5006	11000	6095	444598	437	446750	57	3539	292231	31	395375	452	493795	862	464758	1	512	340	521453	403073	6227	374	12590	392962	555	322	560091	822	388640	756	216853	375403	318531	670	366200	488	388	436	431	425	455512	616938	308008	527657
SGSM1	Q2NKQ1	Small G protein signaling modulator 1	TRUE		31	1	2	2	283	56	228	1	2930	1	58	297	170	30	382	60	2525	11	61	69	159	44	655	1948	63	131	174	436	66	119	123	2562	467	124	165	649	87	185	26	94	546	137	350	170	241
FER1L6	Q2WGJ9	Fer-1-like protein 6	TRUE		2140	2439	3	1820	374	1216	514	1384	1281	241	437	501	487	1224	2973	1168	1766	2022	1851	5648	1954	677	1934	41206	215	3540	1540	592	2616	759	2585	2530	6544	5385	1990	1430	517	653	2353	1158	1570	2240	530	1103	2388
ANKRD55	Q3KP44	Ankyrin repeat domain-containing protein 55	TRUE		5165	849	1412	4324918	2595	3427	611273	611936	6207	2760	2846	3113	3356	957	2474	633699	617646	632628	8058	2730	2346	2857	2457	12839595	2747	661583	2562	876153	7515	3943	1858	4441	3570	2668	2572	2908	2942	3690	2525	2600	1606	468	4468	5109	2127
PLEKHG6	Q3KR16	Pleckstrin homology domain-containing family G member 6	TRUE		1417	7533	9909	10185	1598	2177	1603	1766	4578	1651	2111	1556	1652	1128	1338	1666	1736	857	1539	2047	1560	2084	1694	11092	2489	1554	2426	2749	1022	2236	995	67186	1504	988	1900	1925	1774	1360	2096	823	1945	1298	2771	1813	1695
FLG2	Q5D862	Filaggrin-2	TRUE		5570	2653	12074	12531	7088	7766	6981	8361	1998	2048	141	8046	6789	6454	6202	6433	9511	275	4417	8633	6216	3089	159	14976	4309	4538	10527	9365	7225	8267	5959	15009	1261	1239	715	7210	13519	8254	154	5446	6279	7708	12499	8349	876
TJAP1	Q5JTD0	Tight junction-associated protein 1	TRUE		8035	4617	5801	5756	11088	1433	4107	5626	4992	4254	7279	3338	3996	8969	20170	6937	6029	1347	1195	7995	5930	9530	5279	6686	356	5315	5100	5063	3003	7995	9300	15926	7093	1928	9774	7798	4912	7843	4394	6472	10168	7026	9250	759	15559
GPRASP1	Q5JY77	G-protein coupled receptor-associated sorting protein 1	TRUE		2143	4245	918	4	2584	1509	2633	646	3079	2247	2191	2618	1865	2712	2726	2189	1588	1785	1823	2201	548	2592	1983	90	2101	959	2037	1702	2372	2411	2175	2035	1718	1182	2063	3243	1299	1668	1135	900	2115	1874	1282	1325	1303
TMEM201	Q5SNT2	Transmembrane protein 201	FALSE		203876	59420	86541		201340	86650	151662	77331	57058	80331	193188	132057	167243	235536	226685	130549	171907	113853	252087	241669	222298	145249	199958		146181	107959	212895	185834	117164	137118	205307	219223	99566	96969	98808	184098	312776	307588	149283	139728	138593	177665	135583	145110	263591
CEP170	Q5SW79	Centrosomal protein of 170 kDa	TRUE		454	1870	5476	4836	738	249	455	603	2563	429	416	346	202	482	396	371	236	259	315	392	388	427	303	8881	198	306	181	468	525	504	335	322	3494	377	4583	694	467	575	212	369	808	347	4182	275	615
HYI	Q5T013	Putative hydroxypyruvate isomerase	FALSE		67012	24495	30201		50141	58394	60101	64256	28505	47474	64930	74345	68942	65334	55076	71714	52717	72311	53559	65361	62820	48819	77148		61125	59138	78688	73435	58908	67845	62442	17956	67084	64938	47214	59786	48335	62431	65865	64097	47580	43492	59789	58043	61648
FNBP1L	Q5T0N5	Formin-binding protein 1-like	TRUE		1930	5	1840	3284	2601	2248	1376	1746	4	1343	1873	1997	2034	2342	3781	1750	2000	1796	1789	2247	1858	2841	3063	17	2624	3255	3007	2573	2231	2948	2086	3850	2607	1518	2824	2520	3020	3121	2521	2372	2540	1772	4095	2101	2681
EYS	Q5T1H1	Protein eyes shut homolog	TRUE		1639	7245951	113298	15946	1414	775	1562	657	10391	281	2669	1363	2537881	855	2271	1280459	1043	838	1873	2181	3212	1897046	33391	11177475	423	769266	4064	1136820	30874	1697	1494	1107927	3497	1802	1318	464	1444	1084	3958	12221	2572	4155	2181	1237852	1163
ZC3H13	Q5T200	Zinc finger CCCH domain-containing protein 13	FALSE		257337	311337	190574	210618	363667	438730	346965	413685	322459	424697	284456	433671	359321	292883	277926	439936	292387	392888	225763	308823	209317	262351	240431	251636	375311	410154	302969	290517	381724	221776	224004	370434	406295	365771	285069	489215	232991	328222	424551	451374	287931	366041	236951	442275	260492
BEND3	Q5T5X7	BEN domain-containing protein 3	TRUE		22631	79290	174234	187950	1411	22278	22566	20798	120689	22151	24366	21694	26212	25054	39821	25229	2160	20281	21216	22768	28288	2163	26486	226561	24243	25616	25808	32442	2131	28689	33933	32948	24104	27012	28973	26778	27989	27937	18585	3074	27281	24230	27084	20129	2049
XP32	Q5T750	Skin-specific protein 32	TRUE		54835	156128	393916	276208	67544	63028	51192	49321	289847	54344	58103	56611	59148	60594	82270	60311	62527	59403	56180	64808	61676	59994	54439	520626	62596	77809	61136	70523	62114	65013	70630	68098	69796	65619	63673	53896	73555	57693	59042	54549	67973	62156	77084	62577	67216
FAM69A	Q5T7M9	Protein FAM69A	TRUE		71	39081	85434	60776	11259	981	8161	9458	36081	10511	387	11942	253	221	17356	179	7897	138	11547	14391	11100	153	11037	96152	87	10501	90	13365	13792	12024	242	17460	13482	15404	12311	9757	17364	13930	8733	12786	128	10999	16040	9887	8914
L1TD1	Q5T7N2	LINE-1 type transposase domain-containing protein 1	FALSE		1072397	697918	1163833	1449882	1141586	913661	998490	992714	833546	893761	875082	810330	789908	919719	1757684	821133	974731	900834	1188004	1207326	974263	1424567	1336611	1867933	1279630	1500265	1464015	1427635	1163240	1469763	813785	1859517	1743650	1103636	2371392	1559246	2042415	1827560	2221759	1002916	2352930	812523	1892991	1141931	1946585
ARFGEF3	Q5TH69	Brefeldin A-inhibited guanine nucleotide-exchange protein 3	FALSE		53280	21308	13085	34338	50311	46336	50525	42987	30603	44587	55682	44846	50742	58583	48720	51089	50439	44992	48754	51061	63847	63190	64827	7012	54621	52702	70820	64157	46178	64729	53525	34433	46840	50464	61822	51240	52608	59560	59472	52687	59221	59428	70138	36764	54870
CEP350	Q5VT06	Centrosome-associated protein 350	FALSE		16536	5849		8194	15276	21512	18188	18239	12720	24753	14784	22090	21173	15492	10543	21230	14643	20378	13645	15878	12797	13112	13777		13588	20132	14428	15970	20797	14419	15177	3549	21445	18780	15972	22112	14124	15318	14210	14054	12732	18281	12473	18262	13098
AADACL4	Q5VUY2	Arylacetamide deacetylase-like 4	TRUE		6314	1669	4314	2592	2591	6078	5312	662	13894	420	1323	503	4983	1217	3351	1041	3306	2970	549	2199	2972	3763	6974	1634	2624	3924	3349	2975	4240	2771	3097	4503	7557	4801	4324	3213	4557	4317	3312	3227	2587	1852	4320	5226	5981
C1orf168	Q5VWT5	Uncharacterized protein C1orf168	TRUE		4323	162877	546848	248866	1540	5586	3908	4591	1556	3372	4005	5070	4360	3609	3394	2566	4434	2764	4607	4175	3749	3970	882	377716	3538	1783	4839	4004	4408	4240	4062	6342	4806	4594	4177	5043	3772	2031	3492	3478	3111	3877	5071	4297	3382
SLX4IP	Q5VYV7	Protein SLX4IP	TRUE		4746	6062	1876	5004	9904	15119	9822	9831	7941	14885	7968	12062	7718	9082	24980	41	9757	11402	14530	16465	12203	14437	11780	4593	23200	23906	16306	11322	20382	44	9009	107	965	35198	25400	25461	25201	552	39116	2757	35980	11826	23828	33977	20237
TDRD10	Q5VZ19	Tudor domain-containing protein 10	TRUE		4458	16127	13323	42805	6307	2364	4090	7629	11239	3289	3456	2389	7802	4309	4358	3173	4267	9757	3833	8827	3082	15477	8922	32292	11696	5380	4862	4474	9779	5371	3845	12977	6637	6755	6933	3982	1909	4090	16142	8210	3608	3946	4680	4791	4220
JAKMIP3	Q5VZ66	Janus kinase and microtubule-interacting protein 3	TRUE		88419	275220	724468	549410	92859	1457	79749	82774	451914	105202	99886	106602	117388	97212	155372	105435	79350	86239	87130	92636	94259	100406	98707	912764	115926	108810	85171	114800	106086	101746	108293	148233	123136	128136	129756	135523	118198	127801	87202	93347	100872	89576	112721	96052	97309
DMRTA1	Q5VZB9	Doublesex- and mab-3-related transcription factor A1	FALSE		13275	21108		13990	23353	23762	25949	20724	34703	17513	16519	19380	24509	19344	22453	36064	16857	29504	16555	16990	14865	25536	29539	36974	31956	35845	17295	16998	19606	15908	15387	15758	19966	20466	13974	19647	22093	18242	31987	25724	15729	11207	13735	15289	16646
INTS3	Q68E01	Integrator complex subunit 3	FALSE		16308	110723	184755	146391	20631	8972	12300	18738	83634	16638	16413	16459	16784	14016	17152	11470	16889	9007	9757	13216	12382	17670	13810	25859	19648	9727	18930	23592	14849	15089	14414	13904	11623	11823	18567	12652	10446	15269	18185	18345	18511	16414	13902	17681	12373
AMMECR1L	Q6DCA0	AMMECR1-like protein	TRUE		4059	2787	6	1339	5104	3779	4830	3460	2017	620	3264	905	2044	4196	5133	1974	3730	1877	3737	4208	6182	3198	2533	9	2823	1876	2772	3177	1211	4295	5464	4246	6290	5551	5258	4412	3631	4002	2916	2134	3776	7482	3548	4175	4581
VASN	Q6EMK4	Vasorin	TRUE		441	302	1333	6459	526	378	1417	967	1165	1013	428	350	760	468	1352	1884	458	1802	578	1546	1221	5361	1118	1661	555	1754	696	460	687	905	579	1086	324	644	1058	706	944	322	635	1199	2145	28831	1599	1031	702
GRHL2	Q6ISB3	Grainyhead-like protein 2 homolog	FALSE		31207	339256	878680	727681	44310	25663	23730	31826	254790	31509	29849	25687	29666	22570	48645	23018	18922	17601	24621	19599	17975	5157	22264	1273506	25159	14681	19322	31218	35416	25274	19984	46409	42882	23135	32150	32630	36102	43886	19340	22130	35416	13832	23098	21900	17582
KRT80	Q6KB66	Keratin. type II cytoskeletal 80	TRUE		262	3872	3765	5116	419	789	555	621	619	695	522	1010	421	614	1375	373	1089	464	543	400	1091	526	298	3098	750	509	609	505	676	755	365	1347	1169	902	317	446	555	1042	543	551	1156	647	827	1295	486
HEPHL1	Q6MZM0	Hephaestin-like protein 1	TRUE		15948	211	651	16577	21930	64	1	641	19781	540	675	425	682	615	22854	8815	886	485	761	980	905	832	1	2031	307	492	12075	418	741	16009	734	973	869	17640	22192	617	74	13883	206	281	11511	910	521	15236	15672
ATAD2	Q6PL18	ATPase family AAA domain-containing protein 2	FALSE		16195	139323		141315	61031	124054	122519	140365	117966	179714	40738	149593	37887	37088	46188	192353	10685	146450	175134	186293	164112	44549	41917		115471	88908	164161	150934	142753	159919	107758	183215	13504	34533	101412	109731	149863	156925	85496	91715	135146	14542	29788	147688	91274
RICTOR	Q6R327	Rapamycin-insensitive companion of mTOR	TRUE		889	28220	6672	9756	738	292	922	1365	10586	344	976	32	1	16609	18037	51	1031	1185	18714	1671	10496	748	8320	884	7990	2397	1654	633	1	1	1008	3528	1187	2246	2204	2311	1137	2029	1223	15328	1596	17588	22748	1422	1742
ANKRD11	Q6UB99	Ankyrin repeat domain-containing protein 11	TRUE		10876	908	6847	5611	931	1509	12560	122	9885	12841	13159	10847	12847	16917	12001	6973	10508	117	11308	15340	706	14420	275	2100	7324	2772	17460	20084	141	10100	10975	635	163	11636	11590	12209	11268	15731	9555	9116	17828	157	8743	8413	9902
SBSN	Q6UWP8	Suprabasin	TRUE		3631	402	4778	336	4324	4291	3164	2799	619	4444	2869	4660	5405	5613	4371	3299	5367	4457	3594	3833	4410	2787	7351	1067	3793	5919	2930	4789	2640	6001	6754	8411	3844	6269	6523	6559	3876	5636	4211	2861	3466	6665	6364	2744	4450
FAM150B	Q6UX46	Protein FAM150B	TRUE		344	17819	57516	18143	3141	338	229	57	19207	1146	617	356	1813	1938	6848	351	261	2294	1050	3650	4381	3289	3155	53277	583	3023	756	5873	3870	53	4063	2422	1295	1202	768	1856	1281	1231	1568	5721	3114	4689	1547	794	729
PLXDC2	Q6UX71	Plexin domain-containing protein 2	TRUE		397	40867	89956	65013	205	567	695	876	38917	1042	937	628	613	791	194	608	850	712	827	811	2049	690	455	48557	838	379	341	722	734	518	850	152	1197	1308	1378	785	522	1740	613	754	1193	640	986	716	1340
PI16	Q6UXB8	Peptidase inhibitor 16	TRUE		327800	319525	434265	478356	249176	321799	239796	274151	3561	78839	4657	4379	4286	4277	2910	315806	251152	50977	306317	365919	289099	10287	4089	343494	373787	344034	35391	370769	2928	372436	4855	24485	2630	4979	3649	5338	286574	3875	60257	52208	29011	3106	44895	3492	262184
PPP4R3CP	Q6ZMV5	Putative SMEK homolog 3	TRUE		7800	2317	82360	5444	5880	11019	74059	4391	304611	5609	87	7001	38984	9323	1215	6436	133	3630	9854	12702	26914	7427	15289	13378	34659	591	9059	20875	11253	71205	21954	177	5312	1506	45067	30268	92167	4861	189	484	14176	7318	1643	3384	98
CCDC81	Q6ZN84	Coiled-coil domain-containing protein 81	TRUE		4322	86457	54557	112763	7675	102029	88790	4729	74784	78184	104549	64617	6844	9046	17039	96598	106877	112815	4709	11370	10385	6261	14181	68783	5328	68864	7093	5130	5258	9933	12087	6558	7734	6197	117503	5776	6259	9150	11461	5691	2912	4217	6881	4789	7322
RBM44	Q6ZP01	RNA-binding protein 44	TRUE		39816	91684	168506	92391	12132	134038	25951	143253	116924	74121	95474	4263	141340	80446	103858	45598	71726	97725	53534	198002	142555	67073	1496	112669	130539	42925	142471	55679	64841	139165	3358	296155	8832	62626	1966	91035	128220	1817	11141	97946	44155	72155	169581	116066	131221
CCDC129	Q6ZRS4	Coiled-coil domain-containing protein 129	FALSE		52572	147840	626280	619676	40176	24081	26923	38677	285099	28156	25080	25537	37671	20890	46490	22267	19502	12552	25899	18126	20970	30296	24392	575779	27130	15418	17639	30840	43837	22888	64311	59834	25528	29353	25271	30092	30010	43783	18245	20653	19392	44535	22613	18652	17159
NEK10	Q6ZWH5	Serine/threonine-protein kinase Nek10	FALSE		5160	41014	131434	76978	6569	4190	3949	3834	50763	4203	5955	4568	6014	5395	9846	5429	3920	3957	4098	4264	4880	5828	4781	259189	5170	4724	5114	6855	5043	4889	5779	8114	5421	5976	5189	5508	5089	5595	3206	3898	5289	3722	5054	3319	4193
USP54	Q70EL1	Inactive ubiquitin carboxyl-terminal hydrolase 54	TRUE		3661	321	8	377	3487	3684	4100	3151	271	3216	3836	3578	2904	4308	3349	3891	3842	3972	4273	3950	4734	6329	6981	7	3273	6442	6246	6102	3489	5050	4342	273	4040	5614	6822	4892	4772	6247	6267	4484	5418	3793	6323	2759	4840
ADAMTS13	Q76LX8	A disintegrin and metalloproteinase with thrombospondin motifs 13	TRUE		243573	11006	1063	36015	280343	143660	542	745	14905	208039	217789	214823	1045	239161	185211	184455	242165	212522	771	789	182656	222715	250470	10477	246536	1296	111268	152022	187351	255679	155497	89959	84187	65056	443	57965	72470	85080	711	125999	134049	206823	241347	1206	135440
EPM2AIP1	Q7L775	EPM2A-interacting protein 1	TRUE		1268	13007	14414	17640	1915	1829	1430	1862	11642	1751	4590	1920	17382	2726	41956	1624	1684	1839	22301	2663	2191	1820	1036	18998	2020	2201	1823	1099	1887	24297	1616	23271	21258	1290	1807	1001	2419	2476	1855	3078	2212	1542	2009	2568	44107
NLRP9	Q7RTR0	NACHT. LRR and PYD domains-containing protein 9	TRUE		13569	13825	3838	33289	26755	27267	27672	25862	25957	387	22691	22490	20716	25291	29700	4269	23562	28402	13573	26691	22505	21038	118	15145	12739	32615	145	19532	28782	26318	18971	75930	31430	30418	33257	32735	188	32903	20221	21438	29600	18330	39553	447	31917
DHX29	Q7Z478	ATP-dependent RNA helicase DHX29	TRUE		205	468	6	847	1080	363	908	7476	1030	1008	131	1410	829	656	1671	851	1169	1254	275	1196	1318	1896	136	4603	11158	702	83	2120	765	150	215	663	77	164	1208	1508	1352	2011	877	1229	2115	1365	3370	291	1666
ZNF438	Q7Z4V0	Zinc finger protein 438	TRUE		1915	3928	3451	3582	1818	1390	2096	1323	5	310	2089	1952	1620	45	5098	2588	2384	1	1634	1598	1717	1	1949	1181	1658	1432	1963	1	1482	2398	1829	4516	1297	1355	1664	1	1801	1727	2242	1806	1616	307	1453	1057	1911
TFAP2D	Q7Z6R9	Transcription factor AP-2-delta	TRUE		1	4	7	562	207	223	235	524	3	111	156	337	173	1246	273	1531	69	1166	1	58	1020	132	192	11	223	1095	2453	105	227	1061	818	799	332	268	175	270	268	1457	358	264	308	3727	1666	155	1439
HUWE1	Q7Z6Z7	E3 ubiquitin-protein ligase HUWE1	TRUE		6476	177040	392156	89813	4248	5625	7475	5714	78864	4176	234845	7303	9185	6984	5400	7926	8047	8435	9352	8655	7827	52006	54420	11543	54784	4705	100513	319670	10661	46794	4989	1063533	266499	274909	8314	10994	10450	12231	7508	9704	40790	6879	9433	8671	41056
KRT77	Q7Z794	Keratin, type II cytoskeletal 1b	FALSE		28314	91262	234269	222184	18125	32512	23555	26310	144262	52426	34393	26176	17579	33356	27994	36978	34263	17583	39113	25605	22551	52140	22980	294128	23749	14012	10318	18240	28931	11393	17799	68561	20536	5970	21783	19106	20311	9800	27300	14400	39619	15272	13877	12073	16612
KRT77;;APOA1	Q7Z794;P01769;P02647	Keratin, type II cytoskeletal 1b;Ig heavy chain V-III region GA;Apolipoprotein A-I	FALSE		33713	13001		18367	43111	31903	32778	19998	16461	21153	31916	19181	36216	30669	34311	29100	33683	27006	19782	31354	35218	31371	25977		24496	26019	25826	24059	20847	29242	32278	14210	31942	25123	31943	29955	19770	25977	17146	19323	24471	32658	30229	36529	28056
SLFN11	Q7Z7L1	Schlafen family member 11	FALSE		673226	543940	266623	276329	908336	1215448	902468	1011141	357212	1177771	712816	1197121	972916	789204	735763	981458	709923	963300	639914	880698	585515	722074	677470	384362	1020723	1327524	838883	689500	1012880	508558	642045	1032907	1378119	1144961	769418	1544185	708083	958871	1099695	1243444	859889	1211902	602699	1468940	673034
ANKRD23	Q86SG2	Ankyrin repeat domain-containing protein 23	TRUE		1961	11671	37216	17466	2550	72	1328	1480	14843	1632	411	1583	2269	2111	5245	2051	1626	169	1169	972	1361	2595	1383	52749	295	1367	1277	2769	2893	232	1580	3847	1475	2837	2072	2560	2376	2929	1552	1718	2563	1544	2737	1719	422
ABCA13	Q86UQ4	ATP-binding cassette sub-family A member 13	TRUE		44851	29570	21798	16835	3640	3050	51172	22933	11866	214018	62385	21545	89439	13540	208639	88034	9114	21830	3553	338461	261690	7018	516397	49971	20735	49986	383688	10864	47984	403755	121874	3589	6164	156584	7032	40640	8404	34594	66227	9848	30039	4359	5365	4185	59196
CD163	Q86VB7	Scavenger receptor cysteine-rich type 1 protein M130	TRUE		11768	26991	53905	38903	21189	2214	8428	20340	21968	18982	11341	969	23267	838	17246	25505	36660	11724	18755	1977	15061	10307	7254	37224	16478	9852	26190	8111	4782	29664	27371	13020	10286	12627	9473	1356	1244	7690	6075	8502	12561	34932	9824	10970	8166
LRP11	Q86VZ4	Low-density lipoprotein receptor-related protein 11	TRUE		3332	6	347	7	128	14330	9233	10057	2	8193	220	8423	11758	6881	4752	8793	6513	10294	7020	6409	10619	8708	674	1167	4584	110	8373	7978	5828	1469	9257	52127	15817	10083	6044	9399	7324	6997	5535	6730	9995	9800	4782	6789	7997
PKHD1L1	Q86WI1	Fibrocystin-L	TRUE		4498	1565	179	169	6979	5831	4263	6833	5345	8615	6222	5621	4941	4192	4560	5533	8489	6760	5365	4734	5300	10153	7840	3375	4344	5271	4249	5010	7208	6943	5908	5684	4494	4292	5022	3589	6120	4298	3694	5837	3595	5154	7025	6628	4947
CHD1L	Q86WJ1	Chromodomain-helicase-DNA-binding protein 1-like	TRUE		530	4	14	7	1217	655	592	652	4	826	723	989	939	707	1386	548	685	1	624	9789	802	797	901	13	1092	1753	1034	1014	721	1094	813	1987	1241	785	1050	1070	1494	1394	1127	973	1127	1091	1906	925	1223
SKAP1	Q86WV1	Src kinase-associated phosphoprotein 1	TRUE		141016	22540	7839	23489	132712	104085	71847	55182	2079	100341	95355	115269	37580	43893	36178	281	3048	53013	1386	36930	106334	32673	146362	19546	22055	131873	33259	11888	5584	144216	334	76678	146	776	520	50545	38332	78956	60452	90339	136140	119924	22260	83856	133934
DDX42	Q86XP3	ATP-dependent RNA helicase DDX42	TRUE		2784	2013	2106	399	4676	5370	2945	512	185	37	2547	183	2730	1809	1024	4351	2659	1745	2206	11	2353	3037	2707	1985	1462	4953	3314	3205	872	1876	2004	2610	2592	1507	2941	2409	2921	1792	1794	1669	2950	4025	267	1306	3675
SPATS2	Q86XZ4	Spermatogenesis-associated serine-rich protein 2	TRUE		2223	344	1496	5598	785	745	1088	2519	3336	1517	2296	2214	142	2467	1850	824	2451	1021	416	1623	1707	184	1616	1057	1484	700	2857	1279	1879	2422	196	1010	608	604	2404	1493	662	1623	1501	1897	1096	2075	1120	1793	1354
TREML1	Q86YW5	Trem-like transcript 1 protein	TRUE		517	147	1446	295	109	407	462	215	66	314	291	370	213	573	264	249	427	434	348	304	204	114	479	946	134	334	147	71	124	156	384	607	377	208	344	230	481	249	389	386	246	450	409	260	526
HRNR	Q86YZ3	Hornerin	TRUE		17009	81060	119517	238348	39906	12059	36705	20733	96389	47923	232	20486	26327	22437	32345	22477	16360	25	12283	58044	12659	18321	17658	111630	13811	8073	31199	35118	760	35950	30467	26	10258	24018	34534	42105	8248	23034	5222	17043	18357	188	21512	11144	10092
RHPN2	Q8IUC4	Rhophilin-2	TRUE		8814	14582	9	11809	4174	371	5324	9408	286	2331	3575	6655	5492	3198	2262	3015	1524	3617	11624	3552	5702	1968	2359	44697	10237	2573	5339	3999	3642	5958	9398	11673	1967	91	3039	1855	4095	2484	10243	9924	3189	1468	3809	9633	6772
MYO18B	Q8IUG5	Unconventional myosin-XVIIIb	TRUE		1013	1951	8184	1651	5028	8004	1124	868	2564	2909	1575	1123	1645	1222	4008	1331	1018	1881	1695	4720	866	261	2172	23129	422	8084	10015	4013	663	1654	1173	9983	13744	9013	2182	7497	2229	3235	1543	1708	999	942	6178	959	11800
CREBRF	Q8IUR6	CREB3 regulatory factor	TRUE		1622	4335	4429	4378	2147	1970	13258	8431	1583	272	620	68	628	2492	2158	2552	265	2379	1803	1300	932	2817	2144	5248	1561	1969	8396	1292	2880	970	1714	418	1041	2517	1544	1981	116	440	1476	284	1367	2180	150	1728	1605
TEX14	Q8IWB6	Inactive serine/threonine-protein kinase TEX14	FALSE		1121181	1000872	940332	986439	1206447	1045536	1104772	460761	654860	998213	1047289	898345	495568	1260598	1182505	952190	1430390	1040619	1016366	1251732	1119747	1220604	658539	948163	1307823	1087748	1626786	644804	524387	688996	1175166	738314	1106403	450419	687392	1195701	1277355	574861	24648	1220710	675542	1079757	1480059	1014455	1558329
MGA	Q8IWI9	MAX gene-associated protein	TRUE		1513	11658	13128	9906	4708	4007	3265	4415	4540	4603	3789	4593	3053	4549	3484	5162	4704	3558	5814	7679	5322	3765	5359	8	5556	4921	5136	6137	2707	6160	6059	271	2454	2654	5877	2705	5531	5046	6149	4399	6983	6587	4571	3397	3975
HSCB	Q8IWL3	Iron-sulfur cluster co-chaperone protein HscB. mitochondrial	TRUE		614	337	589	1172	877	1334	433	7755	511	8334	608	1443	962	825	3715	5780	837	1015	134	819	3676	1889	755	3510	35677	1170	507	1053	708	1421	841	390	1363	1669	64702	15286	5259	985	1964	1195	805	16545	5252	1007	4291
KLHDC8B	Q8IXV7	Kelch domain-containing protein 8B	FALSE		63274	61226	67102	52445	49115	78006	74067	77825	51344	67210	53455	62716	70434	67640	47471	70372	54141	69357	79209	64389	33734	57773	59627		68928	80039	57418	68322	57585	64383	54979	86374	71912	73531	61986	65658	65113	60549	66986	66326	65453	72529	60547	44687	45676
TEX11	Q8IYF3	Testis-expressed sequence 11 protein	TRUE		383	459	12768	18880	508	8137	655	7597	6434	8756	5945	7772	8861	479	7546	8840	7583	6810	715	7739	486	709	6706	15361	8478	619	746	6160	8247	7538	7605	1170	626	7533	9456	9370	7217	7347	849	999	732	6375	738	10585	498
UNC5B	Q8IZJ1	Netrin receptor UNC5B	TRUE		626	1	12	99	660	48	90	3341	2	1	1699	1368	74	117	569	40	1630	3112	309	172	41	122	157	9	212	77	443	36	64	291	19	464	226	1766	347	258	1180	457	374	40	59	86	133	172	132
ABCA6	Q8N139	ATP-binding cassette sub-family A member 6	TRUE		5151	5900	51494	3567	1	1007748	1180594	597733	645914	619240	576	1140734	914102	2089311	365	375247	802	598489	1337756	1107872	2304	878446	824500	490564	1324817	1092795	4459	2596	1405791	83052	1071	521	1639	1962	509	778461	1037697	2155220	1098342	1070331	2980	1501294	2369199	2739	4692
SIX6OS1	Q8N1H7	Protein SIX6OS1	TRUE		3473	21921	16248	14071	913	2082	861	1342	20417	1458	1474	1514	1118	1123	2353	1071	1414	663	26204	1046	459	1275	1612	17282	861	1976	305	377	1049	1070	537	654	1576	1946	830	1399	509	15824	1210	1182	16825	1294	1438	977	754
RUSC2	Q8N2Y8	Iporin	TRUE		1110	3464	18152	6697	929	955	3750	1435	4769	213	746	36	1636	543	1665	38	421	1427	867	2460	772	496	679	21919	437	456	1259	758	704	1471	1020	2121	1604	1361	3285	1160	625	506	2405	1951	61	8016	131502	1530	1387
KDM8	Q8N371	Lysine-specific demethylase 8	FALSE		8950	66604	155594	113407	10344	8062	8835	9497	81898	11248	11036	10978	11360	9602	16987	10450	7761	7048	9935	7688	10587	9395	9228	265864	9821	8371	11068	10253	9013	10639	9226	14574	10928	10459	9154	13289	14867	14557	8765	9839	6602	7543	9097	6587	5987
MPP5	Q8N3R9	MAGUK p55 subfamily member 5	TRUE		4393	1315	3411	9079	4529	1004	2756	1401	668	2421	958	269	2978	3527	3725	2861	2718	2614	4272	3491	4059	5139	1151	5852	464	342	628	4200	3596	1897	4577	2054	6520	570	3111	611	6028	220	3344	548	3570	4480	408	499	5231
GYLTL1B	Q8N3Y3	Glycosyltransferase-like protein LARGE2	TRUE		44387	2607	1250	2	2544	17913	675	658	1254	1709	6512	1268	9101	10410	11507	1139	7215	821	1001	11210	2517	1815	2894	8	255	766	502	4832	519	2199	45684	4491	573	4420	1984	5346	4079	7665	2763	784	7303	2916	2619	559	57594
ZCCHC7	Q8N3Z6	Zinc finger CCHC domain-containing protein 7	TRUE		4857	11288	10905	35215	2684	8893	3536	3547	19457	1689	1046	1821	1819	1227	6767	5742	1916	3476	5706	1705	5182	3180	5026	43273	2104	4229	2813	2969	1825	2045	4584	5936	3256	3239	6379	3865	4762	1171	4382	4500	2798	2494	3356	4204	9902
GALNT16	Q8N428	Polypeptide N-acetylgalactosaminyltransferase 16	TRUE		994	11521	28973	35921	7210	828	1121	870	33166	16445	1673	14174	898	2391	2013	521	435	3615	1968	838	1797	1666	1879	30193	8645	892	15783	1183	1284	10551	12008	6634	674	863	2014	14851	11621	4346	2514	1256	2331	1460	2141	2248	1011
SVOPL	Q8N434	Putative transporter SVOPL	TRUE		113	7299	19652	7138	49	4386	270	110	3	1326	869	1386	40	326	3669	1604	1673	1340	146	1200	11624	646	156	965	1298	264	2294	776	1186	111	115	2297	128	1443	319	1377	225	1667	1409	1160	1459	543	614	111	228
FGFRL1	Q8N441	Fibroblast growth factor receptor-like 1	FALSE		10080	71160	130862	97542	13116	9099	9453	8713	69456	9388	9746	9809	10867	9792	15170	10024	7975	7577	8801	9193	9044	11992	10111	188455	9399	7069	8721	12101	10229	9076	9836	15371	8948	10612	7442	9334	10208	9110	7017	6977	9527	6674	7618	5995	6255
D2HGDH	Q8N465	D-2-hydroxyglutarate dehydrogenase. mitochondrial	TRUE		54150	58973	134682	28327	18199	15896	21982	22740	1766	14708	46266	49054	46019	32636	75263	37473	44028	31796	19810	45151	40311	10901	20414	408094	10917	46056	53166	26546	23924	17761	26471	563141	47285	43773	46846	37317	33872	47310	29864	21811	12749	38205	23936	26390	46645
AOPEP	Q8N6M6	Aminopeptidase O	TRUE		34443	108863	938775	441544	8191	12483	21887	12141	54392	12331	8802	61747	9381	4263	15148	66793	44257	15943	62150	69430	26850	104584	73641	90922	69291	224774	18811	5726	31892	12790	91503	47297	85727	33190	19401	29082	19848	30547	32782	9036	24159	3408	11333	6975	5637
PLD5;FGA;	Q8N7P1;P02671;P01617	Inactive phospholipase D5;Fibrinogen alpha chain;Ig kappa chain V-II region TEW	TRUE		8166	3765	2666	734	6778	1631	4900	4672	1879	4695	9647	5437	7624	6925	5577	5282	5347	3953	6526	6526	8783	5682	5523	8980	6874	4268	6848	5252	2775	6380	6656	15264	4698	5369	5090	6864	4471	6671	6110	5043	6086	3872	5349	7975	8550
SPERT	Q8NA61	Spermatid-associated protein	TRUE		83080	47072	64892	27699	203	27543	64315	25736	45037	34199	67474	40886	63815	120	309	1	55532	6209	78875	73443	202	11383	72417	10	32	20564	41466	62828	12524	35523	81249	1	72	11693	37635	10896	106466	253	33	14926	51285	82216	11858	54340	43638
PCSK9	Q8NBP7	Proprotein convertase subtilisin/kexin type 9	TRUE		3568	9104	36858	48744	6583	3164	12864	6118	10173	4840	7284	5360	6981	8437	8278	11964	12613	2844	11016	5648	3108	5429	7607	24219	5095	24723	5851	2796	14019	11557	7215	2304	4054	3987	7140	15566	4567	15726	5520	3245	12207	12718	5046	20961	28391
CLEC1A	Q8NC01	C-type lectin domain family 1 member A	TRUE		1481	2	4	4	1141	1014	1179	1172	2	457	616	947	1249	573	741	747	485	675	763	1259	965	722	567	173	757	428	291	604	858	580	266	845	972	1231	561	533	445	214	666	759	630	540	398	762	742
DYNC2H1	Q8NCM8	Cytoplasmic dynein 2 heavy chain 1	TRUE		10156	33266	97893	54572	9727	8289	8331	7361	46835	8106	9618	9668	10943	8911	27020	11425	9382	8440	8232	13262	1939	9568	11241	151234	11918	17937	12107	14473	11882	11379	8878	18105	15028	16036	13328	15661	14222	13129	12265	12678	14733	7077	19191	11879	14677
CCDC168	Q8NDH2	Coiled-coil domain-containing protein 168	FALSE		34888	218406	523923	152918	30682	26241	31000	26425	84374	21790	33793	22768	25241	30187	38971	33932	32374	30234	31271	27158	37825	42890	35446	314360	31616	31103	39558	52442	21373	34180	36873	189542	29838	31668	34466	25012	39276	29818	45906	28670	32803	33788	46534	15212	29971
SYNE1	Q8NF91	Nesprin-1	TRUE		5767	15955	18259	16187	50902	14443	14520	21879	17148	10386	25409	11719	19323	10918	53680	48729	47985	41552	19045	18172	26487	64912	56853	20853	6584	48176	14997	67259	8881	3128	7496	6093	7719	46326	53763	11925	8356	5786	7559	12849	16429	63449	13239	14632	30065
NUP37	Q8NFH4	Nucleoporin Nup37	TRUE		813	2207	2258	296	272	3051	446	1081	4149	1145	2059	1955	767	315	815	975	1075	525	2277	1120	419	149	709	11	657	1556	641	589	758	1848	772	742	2012	644	2547	675	1513	2742	2149	1045	1024	1340	1849	2651	1585
GAS2L2	Q8NHY3	GAS2-like protein 2	TRUE		5992113	20530838	119560	44336	8391762	705	5615915	3894145	26060839	4324841	5639768	4450793	5954057	5886827	9444607	5471388	4560413	4607118	2494215	4660539	5536136	7211435	5806898	66718572	4901302	4805497	5096659	6832409	5423551	4834639	4879012	7025593	6539289	6332265	5534538	29812	6729747	6853915	4267306	4753806	4173210	4501757	5672325	4811989	5385107
INADL	Q8NI35	InaD-like protein	FALSE		94491	51502	56565	51568	109345	123977	109514	180881	84400	137790	166158	158196	112098	105130	113571	144966	166417	140882	141211	102169	112936	168660	188378	77253	129322	138701	115565	99184	142015	148815	99437	67262	136884	111379	111387	119506	165577	118618	153861	165820	102911	104320	157728	164659	143163
C9orf43	Q8TAL5	Uncharacterized protein C9orf43	FALSE		257519	273902	319551	269655	254221	244247	233867	219360	212464	185541	268663	207091	221750	270160	158177	219915	239208	208579	214931	254806	251612	294953	282801	131245	234450	169161	305347	293012	206268	299450	267248	316724	182878	190676	249872	209851	215253	243034	244650	211592	229572	247909	237512	189149	257585
SUN3	Q8TAQ9	SUN domain-containing protein 3	FALSE		19183	20280			23314	19523	20549	21902	24169	16967	17008	16931	20087	14613	14144	18453	17406	19315	21256	16783	20088	20600	18045		17414	13413	14739	15340	18357	20465	23083	33444	14341	12585	13681	10651	14372	11682	11088	12607	13118	16315	16851	17457	18231
FAM81A	Q8TBF8	Protein FAM81A	TRUE		3985	162985	11354	2678	49410	26098	28889	44310	279352	4971	32326	5745	46607	27272	58720	25626	27443	16808	3690	19291	25829	37546	19616	549708	27498	310	17873	30672	46317	3319	73353	53937	20566	145	2947	40385	28338	42434	5265	4451	138	51982	26289	5282	17382
PREX1	Q8TCU6	Phosphatidylinositol 3,4,5-trisphosphate-dependent Rac exchanger 1 protein	FALSE		81310	420275	559923	342609	111932	87411	81878	74352	467925	90778	92583	94866	82428	72453	107070	74823	85255	79779	89680	93652	70201	94837	86408	1200385	86241	77509	80960	98913	100773	90214	98152	128817	96515	86675	91268	78163	93298	87508	84338	79065	90293	86117	86084	83112	88019
GPT2	Q8TD30	Alanine aminotransferase 2	TRUE		250	3	5	6	90	1462	160	1481	2	150	597	902	261	1302	1	1103	423	301	741	869	509	369	59	14	3063	451	444	692	746	2327	19454	329	476	424	514	1726	602	1055	2917	3003	1009	1039	2511	676	784
CCHCR1	Q8TD31	Coiled-coil alpha-helical rod protein 1	TRUE		17731	13832	13772	25307	16067	16668	19457	15844	18498	19939	15729	20318	22042	14168	14851	19949	17233	18116	14216	16475	18284	17603	16061	34630	19890	24178	17827	19206	20968	16678	21889	24443	16318	14788	19096	26521	15312	17586	19515	20730	20860	19961	19896	18007	19637
DDX54	Q8TDD1	ATP-dependent RNA helicase DDX54	TRUE		1582	2517	10085	2143	2509	3491	2898	1738	9544	1180	2013	1649	2659	3551	2104	29	2108	1569	1040	2017	2341	2949	47	11181	1692	1413	52	1778	1287	1634	1424	9708	3940	81	108	1652	797	569	1057	30	2340	1146	106	334	1041
ARHGEF40	Q8TER5	Rho guanine nucleotide exchange factor 40	TRUE		22	1707	489	2838	12293	2812	75	50	2429	1	388	3	507	4898	10648	5756	7080	8092	128	948	4989	551	78	3559	716	11732	16329	225	25	255	1035	3111	436	2404	423	609	1704	12710	25	6730	98	71	13159	754	2051
CHMP7	Q8WUX9	Charged multivesicular body protein 7	TRUE		687	24630	65718	32856	879	282	621	124	31799	2988	2273	3174	5538	1934	2002	2518	4013	4115	2136	2864	3994	485	2460	73780	757	231	4556	1072	2360	5462	1986	9445	3603	2463	2281	279	1707	1576	1459	1890	2191	769	2335	4568	1844
PHLDA1	Q8WV24	Pleckstrin homology-like domain family A member 1	TRUE		15848	10495	9596	5893	14215	6578	6299	8791	10416	7268	5198	14371	7990	9469	2334	7330	5236	10051	4511	6486	13150	10485	6142	19470	10122	3708	3951	8304	5499	5693	7559	5373	10657	10127	2820	4567	6601	1885	7849	4441	2653	15834	9419	6780	20446
POF1B	Q8WVV4	Protein POF1B	TRUE		1428175	779391	1009725	1045489	2005837	987196	1120731	247009	598183	321212	1304581	648636	1104193	1213588	1518350	866092	1151393	928459	1203106	1057058	1387361	550982	1126401	1216180	349511	845404	986974	990171	433902	976688	1521988	725332	864200	955106	1146196	772401	660828	462212	522822	590439	910337	1481013	982307	406481	1439003
HPSE2	Q8WWQ2	Inactive heparanase-2	TRUE		5968	12205	2	6879	6674	8431	8491	21	9627	11134	8377	80	1	7575	8690	63	7548	66	95	64	7593	8654	192	3452	9584	7870	148	6314	11244	9534	9674	813	8410	9888	9326	8997	9260	9836	10264	9763	8777	10104	10787	12807	8952
RTN4IP1	Q8WWV3	Reticulon-4-interacting protein 1, mitochondrial	FALSE		47333	262651	409443	287022	58135	40709	36948	39669	285870	43019	46161	42668	45087	47788	62954	35891	33991	36398	42311	36706	38213	53550	40323	382322	44694	29943	35068	47155	47731	34661	43920	56469	39309	47264	36110	47900	39887	39703	26669	35607	35261	43149	30139	27260	31351
ROBO4	Q8WZ75	Roundabout homolog 4	FALSE		200413	276543	320043	435036	213744	167578	154521	148283	257453	152713	146052	159045	155049	164206	200467	141116	161739	154065	172787	174837	167688	214241	211186	194488	162885	185564	193333	234855	168622	219931	220445	65629	173889	152659	203387	159580	222830	194482	154340	156076	231281	189443	266261	151330	189754
OR1E3	Q8WZA6	Olfactory receptor 1E3	TRUE		776	38021	247695	20701	63546	13833	18410	558	49852	457	18313	14807	493	20350	54596	269	24929	332	1163	790	1217	42351	25191	31569	539	667	19140	15154	693	732	21269	8894	42848	24203	843	30716	39982	716	963	885	19330	12565	711	693	56415
CFHR4	Q92496	Complement factor H-related protein 4	TRUE		16434	9601	2005	9252	2286	24470	25972	15692	11723	12900	28555	10780	3994	38485	30612	15289	34648	27758	25360	8080	6658	41010	36522	3670	46062	55638	18493	19006	19760	48879	37447	1736	5747	8132	35954	38491	10642	19152	7388	16924	39705	24790	114246	10559	51109
TMEM131	Q92545	Transmembrane protein 131	TRUE		427526	1297715	2832620	1548895	430912	361307	422838	334500	922917	246875	510407	291719	324243	410418	366978	514629	459012	383944	395816	368857	472171	583429	432566	1790607	439612	368104	578517	742099	269321	511502	439248	2288498	262333	300775	328324	226378	442024	329249	505132	300062	343916	451690	560599	199040	360543
TSC1	Q92574	Hamartin	TRUE		3739	6222	21101	61706	3560	3617	2260	3662	3978	4854	3614	4668	3417	3049	3590	3386	3906	3027	4503	2678	4236	2646	2719	43215	3378	4915	3495	3000	3977	3441	3199	3068	4007	3817	3293	2732	5281	3580	1098	3113	3312	3505	3725	99324	3959
GGH	Q92820	Gamma-glutamyl hydrolase	TRUE		739	1057	5279	245	511	727	760	989	850	539	583	471	591	999	286	1042	439	550	661	628	2067	959	603	1868	661	367	403	685	256	833	680	1559	739	270	304	399	228	366	400	154	392	794	3204	2392	855
GATA6	Q92908	Transcription factor GATA-6	TRUE		801	88110	3089	10775	2898	5695	1514	1791	6326	5664	1545	4578	478	609	2328	5899	563	6522	1107	11125	897	2549	2167	3230	344	9737	5194	2153	1540	10982	1776	791	3967	6505	1613	634	2460	2384	384	198	1287	3860	57991	8208	980
HPS3	Q969F9	Hermansky-Pudlak syndrome 3 protein	TRUE		2892	1145	24304	2094	552	145	401	2824	3252	3396	391	712	3284	2393	228	2345	56	1	2149	2309	130	244	74	41813	2145	436	294	1756	1540	1267	14	103	3474	412	509	1143	96	531	2142	1441	3528	3727	1558	3524	210
SPSB4	Q96A44	SPRY domain-containing SOCS box protein 4	TRUE		6071	12828	48880	19106	4159	6179	7709	11977	5688	4319	4224	2126	5309	6530	7819	71679	7501	3073	5298	32763	5990	5138	4198	13728	5381	4410	4129	10928	2080	14214	4548	3662	4224	4360	6033	5340	6248	88922	6639	5901	10760	11200	6014	6180	8747
EXOC4	Q96A65	Exocyst complex component 4	TRUE		5745	7831	2819	7791	9667	8390	9134	7881	5466	9544	8283	9320	8998	7558	6911	7406	8372	7932	5529	8669	6679	7439	7081	9	5569	8912	8493	8645	7893	8876	7138	19237	10121	9650	8770	10041	6123	8763	4691	6077	6657	8342	7058	6114	6073
JAKMIP2	Q96AA8	Janus kinase and microtubule-interacting protein 2	TRUE		2533	2	12	6	5943	4624	2380	4081	5453	5259	5952	5431	3696	1	5601	4447	5408	348	5511	26	121	19596	68	10	3032	3433	3869	5421	4748	3864	3507	1832	167	2633	21620	6826	4032	6472	2309	1498	5170	5892	5042	4779	5310
ZG16B	Q96DA0	Zymogen granule protein 16 homolog B	TRUE		2560	1170	6298	1342	1924	218	1842	410	136	355	3539	254	1817	3102	2915	2284	506	1392	583	418	2501	3131	5274	7435	947	2228	1285	2464	1370	932	2206	2520	642	3005	826	1322	993	806	5015	1197	2470	2701	3031	1186	1911
KIF1BP	Q96EK5	KIF1-binding protein	TRUE		3590	27897	107440	48864	3833	2868	3309	5514	14780	3379	4531	4941	2773	3748	6646	4515	3583	2110	4532	4547	2824	4685	4829	115626	4100	3751	1714	2521	5981	2864	4075	3838	7879	10001	4801	8718	5196	9247	6570	8944	6618	4916	3450	3840	3009
IL17RA	Q96F46	Interleukin-17 receptor A	TRUE		42627	7043	6812	5047	157	1124	416	29272	11753	1053	785	36127	563	21181	24175	27561	1739	23880	401	785	1105	313	266	754	739	608	506	1023	798	548	491	29156	444	529	122	484	370	303	876	296	549	15586	288	650	568
NEIL1	Q96FI4	Endonuclease 8-like 1	TRUE		185	55983	137979	5126	2781	1522	308	1477	251405	664	83	297	547	158517	317	134	212	519	2122	217	2372	88	250	158554	2529	2938	1705	2795	14666	2739	2636	2268	518	843	6177	461	209641	1537	182199	149391	81	693	244507	280	1433
C5orf30	Q96GV9	UNC119-binding protein C5orf30	TRUE		1400	2	603	7	2449	2158	88	2584	494	2568	165	2066	3029	1480	1445	1505	1885	2138	507	1325	1595	4382	1923	9	1452	2063	731	1634	2602	1800	1996	70	115	2493	1620	1445	2004	1835	1425	1772	601	1380	1898	3111	2063
MED30	Q96HR3	Mediator of RNA polymerase II transcription subunit 30	TRUE		2502	13909	756	2561	1	95	50	4296	7851	5414	1	1	2108	5608	142	213	5333	439	131	131	351	6831	54	738	3320	444	86	75	1	135	33	1	199	99	160	1	3078	94	5890	176	1642	143	615	140	49
INTS4	Q96HW7	Integrator complex subunit 4	TRUE		3718	2724	1255	3	1502	4911	3012	3300	264	1933	1860	888	2820	7198	736	1175	1756	3351	2348	8907	4371	1417	1086	6196	4732	1462	677	833	1269	1201	2635	345	702	930	1271	471	1465	6085	901	3792	479	1089	641	3599	4668
ABCC11	Q96J66	ATP-binding cassette sub-family C member 11	FALSE		74263	24743	612534	40175	91634	72230	67560	63478	41844	66260	74277	62072	80902	78921	76342	77461	64396	69618	68320	77241	78649	101578	87039	907934	73450	69564	90608	91125	65526	79313	77463	96818	75504	73212	99637	80584	92062	90374	81019	78395	97112	67079	87063	61924	87386
PIWIL1	Q96J94	Piwi-like protein 1	FALSE		45973	132179	247737	196286	50242	37446	39286	43681	133924	41953	46470	39721	44623	38257	68546	39878	33559	36745	40822	29274	38919	45119	34036	300682	41465	42478	36403	44732	39742	28938	41944	46564	29474	35647	36512	47027	41974	38319	26421	36125	30012	37831	37041	27165	33635
LRIG1	Q96JA1	Leucine-rich repeats and immunoglobulin-like domains protein 1	TRUE		10013	15713	61238	51731	11025	12674	13864	6843	12832	13619	6777	13565	12145	9111	8189	6010	9421	12127	9916	2739	11094	6322	10762	76238	8401	9988	7937	12963	6106	13041	9197	16348	11404	6931	14116	14368	9911	12242	4810	3635	11014	11946	14964	6991	8571
ZFYVE19	Q96K21	Abscission/NoCut checkpoint regulator	FALSE		815510	47904	135911	71047	9364	7492	6945	788536	41008	9334	7661	7118	8514	6575	9875	7015	489243	655647	658148	4942	755817	8942	719635	161511	8881	5725	6900	8824	7727	6352	7449	9145	6142	8232	738202	8890	6960	6752	4567	680451	6515	832949	5812	5061
CAPNS2	Q96L46	Calpain small subunit 2	TRUE		942	5668	705	2729	4548	2021	6806	7995	1467	1749	5702	1662	5319	5521	1387	2739	320	2943	4605	4360	6258	2468	3635	1820	2733	823	4567	4419	2503	5493	6653	3264	1099	6105	13333	12159	1400	4811	3051	1988	2024	12337	7097	4623	4710
LRR1	Q96L50	Leucine-rich repeat protein 1	TRUE		1423	793	7	2870	1541	1431	914	1251	796	1644	1360	1663	1747	1570	77	1567	10	1248	1141	62	29	363	1502	10	1181	1092	1255	1562	1753	1577	1	1	1202	1063	948	1173	949	1512	1076	920	1238	1258	1491	530	1315
MYRFL	Q96LU7	Myelin regulatory factor-like protein	TRUE		8990	21471	336464	28828	13126	4930	1702	5163	15682	6280	10954	7509	5326	8905	10198	8296	8957	5777	8187	4965	7075	8044	7360	525705	4494	792	5093	6579	4572	7111	9670	843	6827	5234	6226	4886	7388	7088	3927	3409	6438	6712	4550	6716	7199
DNHD1	Q96M86	Dynein heavy chain domain-containing protein 1	TRUE		801	5	11	3122	5684	5121	498	3990	266	4916	5406	4895	423	5083	5666	149	6188	170	3643	221	524	369	7798	10	356	7516	165	570	4437	4665	1216	575	359	342	440	336	3034	268	4117	379	200	654	6505	3816	4987
DNHD1;CLEC3B;APOA2;APOB	Q96M86;P05452;P02652;P04114	Dynein heavy chain domain-containing protein 1;Tetranectin;Apolipoprotein A-II;Apolipoprotein B-100	TRUE		5680	1897	25976	20570	7499	8929	10971	8909	9099	4642	7023	11522	12991	6512	4371	3423	2355	7170	4507	4018	9647	9415	6935	13	5503	6295	9101	1453	9798	1875	8286	21816	8470	7241	9381	8451	8910	5659	6721	5625	6821	5816	10533	1885	4990
CFAP53	Q96M91	Cilia- and flagella-associated protein 53	FALSE		7529	6850			13237	5936	7329	6850	8134	13602	6496	6044	6945	6997	6505	6079	4689	6174	7172	6835	5874	12301	5819		13932	5636	7646	7718	6524	15463	14569	8759	5772	12540	11711	6414	6165	5837	7233	7569	6840	6066	6073	6373	7136
ADAD1	Q96M93	Adenosine deaminase domain-containing protein 1	TRUE		10113	3109	2765	8155	6578	1619	7825	8396	1808	8401	2615	2051	1168	1362	2204	8110	3170	7736	881	1078	2702	5102	5748	6628	5679	9286	3033	3020	5757	10485	2080	19466	11442	5815	2785	1622	6082	7704	5855	5026	7368	8380	6031	1406	1863
HSPA12B	Q96MM6	Heat shock 70 kDa protein 12B	FALSE		905048	5271900	9254192	9537621	569395	818416	1221880	735645	3735340	790337	377422	735901	938650	1308924	431208	1316117	740114	1148538	734735	791384	1136411	856555	1407913	12466851	847871	1326493	872046	1446347	1287601	1380830	446613	1347442	810154	1082877	1600553	968175	1514248	451702	1017082	1113767	1206522	858261	1540303	1153476	772561
ZDHHC15	Q96MV8	Palmitoyltransferase ZDHHC15	TRUE		1820362	394424	558892	1085175	1987827	1657378	1585090	1436103	875817	1412709	1559693	8069	1403137	1647586	850028	1624322	1603620	1506629	1683734	1665345	1704201	1968039	1790562	553416	345636	1978786	2050859	2148832	1567712	2294338	1806592	1880373	1459855	1278144	1976658	10398	1744018	1700818	1816306	1507151	213450	1282	2535319	1452229	2009829
JAKMIP1	Q96N16	Janus kinase and microtubule-interacting protein 1	TRUE		1065	588	63276	4572	951	6713	758	4209	17305	29245	1756	3411	19390	34147	26343	5551	49	80	24	38515	202	9949	37326	100651	29433	26988	634	8613	4259	61	5551	12071	24943	22009	28062	26963	13741	35835	5674	973	21324	40634	19086	2419	17170
CFAP54	Q96N23	Cilia- and flagella-associated protein 54	TRUE		345	5771	2262	10579	566	12706	16260	12932	8184	185	4243	17658	3328	328	13190	14160	18730	1287	20818	20699	3980	14015	16061	4524	10346	14722	24666	15708	15612	22638	20125	4544	25006	17430	26425	15285	21614	3999	3179	8480	497	331	23329	18953	3640
SERPINB12	Q96P63	Serpin B12	TRUE		4449	18331	175189	29900	4703	2670	2259	4606	26862	4022	3058	4329	4868	2548	15875	2220	2991	4675	3104	5001	4514	2525	2331	122803	4392	5354	2747	7111	5448	3688	3870	10909	2067	5342	5437	10695	11258	3314	5159	7294	4512	4232	1603	5686	4841
SORCS2	Q96PQ0	VPS10 domain-containing receptor SorCS2	TRUE		1405	4580	3180	4934	1794	1125	145	5573	3391	390	1555	401	1817	2049	187	4286	3087	1881	7688	5769	1054	416	347	956	133	674	3780	3680	479	1467	1560	2311	4794	713	1651	591	302	279	8459	146	5655	52	782	2043	2250
KIF20B	Q96Q89	Kinesin-like protein KIF20B	FALSE		6609	19808	15461	11317	11121	12110	11505	10308	26119	9941	8687	11125	12681	10185	9977	15444	8295	11794	7574	10135	7210	16509	14710	28682	14801	14138	8070	8579	11087	7537	7224	4334	9657	10519	7645	9707	12235	9309	13117	12809	7616	6398	7945	7719	6548
DLC1	Q96QB1	Rho GTPase-activating protein 7	TRUE		410	926	4181	1463	230	1254	241	1314	1290	237	3978	4131	1206	5223	2068	3796	1964	901	3497	438	3120	199	364	6	1538	395	1848	1057	1123	1309	382	2177	977	208	418	1351	4272	498	1399	153	3666	153	1343	136	613
PCDH15	Q96QU1	Protocadherin-15	FALSE		28218	138712	381392	285452	30777	20819	23795	21807	157271	23659	26652	22485	27489	26728	33228	28496	21463	21627	20478	24564	25845	29067	27731	542268	26790	18275	26111	37160	25650	25754	25033	24959	21976	23911	23174	22873	21340	24336	13682	15814	23301	21469	22923	16209	18804
SPEN	Q96T58	Msx2-interacting protein	TRUE		6336	246529	346674	487031	13749	17411	12187	13243	192893	13497	1639	15569	12020	16933	15665	15764	3	101	17689	17817	16295	15657	2398	72612	15143	17060	19280	17804	5563	19417	25569	1	5118	11523	14257	12648	3879	17592	254	16104	15309	61732	17973	13322	15504
FAM129B	Q96TA1	Niban-like protein 1	TRUE		442	3119	1707	3174	1600	1692	2232	1108	16387	971	890	972	911	768	1339	1588	931	2358	1180	2944	466	2895	1581	12843	1878	1820	509	513	1152	3350	617	213	728	579	316	722	983	502	1098	859	388	614	772	377	842
SCN2A	Q99250	Sodium channel protein type 2 subunit alpha	TRUE		1808	3941	2032	10023	22946	3340	2625	6571	4157	5330	55258	73723	41979	39886	4943	44897	28648	99792	17932	2896	3002	6570	80811	19361	42888	80525	50239	33683	94582	9227	88451	40999	22601	3941	91324	27729	875	43850	29470	1231	35618	80545	13469	6831	9558
CDC5L;ALB;A2M	Q99459;P02768;P01023	Cell division cycle 5-like protein;Serum albumin;Alpha-2-macroglobulin	FALSE		23595	89898	261275	82681	27275	19939	12431	22898	62847	22229	21552	21825	11673	11250	32559	24068	20714	20961	23370	10956	19423	15013	14867	58279	15954	24614	22063	28334	26676	19043	23273	79743	23138	25204	26007	17493	37475	15454	20377	16967	27220	21266	28198	13763	24740
OLFM1	Q99784	Noelin	TRUE		713	316	455	3	593	227	1	738	483	561	84	490	597	352	482	549	108	614	1035	397	1075	322	393	89	536	415	386	503	343	486	695	414	244	218	509	203	524	520	887	835	665	247	306	597	557
OMD	Q99983	Osteomodulin	TRUE		3957	290189	752150	525361	99495	81035	37489	47920	373732	96598	98303	102179	113293	90641	175520	110321	60943	92942	85418	93744	63684	27014	114519	851089	109787	119504	95331	123124	112026	105608	64648	102370	82021	77885	171375	87267	142841	89464	28054	114204	136457	62935	150121	112188	134565
PRSS27	Q9BQR3	Serine protease 27	TRUE		1392	4190	23757	2424	1042	1208	959	1627	18808	2010	2154	1706	1964	1507	1616	1414	1544	1584	1708	1875	1332	1282	1273	7936	2055	1782	1408	1688	1046	2244	344	5495	1441	1810	1922	1187	1731	1814	2007	1315	1809	1023	2383	1044	1907
MLPH	Q9BV36	Melanophilin	TRUE		145683	43799	9428	60608	43721	106551	104698	77336	41700	1470	87939	83120	91257	125737	7705	102845	153621	108490	82451	122335	98494	1211	142669	38072	2695	1866	150749	135276	70127	122220	142997	14697	70028	4653	202947	120804	128971	135948	614	822	651	5064	2104	94976	2878
COLEC11	Q9BWP8	Collectin-11	TRUE		1052	10149	4370	7194	143	484	1217	2397	9577	12555	784	1374	985	1307	918	818	10936	1241	802	1164	1153	425	914	6619	1290	827	5898	10219	403	935	1107	620	13429	1535	1335	1397	5	943	1463	1063	757	1306	6845	887	1200
CFHR5	Q9BXR6	Complement factor H-related protein 5	TRUE		2533	12070	16805	7114	1736	1770	2905	3185	3488	2501	3937	1883	2525	4231	3408	3991	2557	4026	3076	4145	6033	3714	5413	12511	4659	3355	4692	3795	3142	2698	4049	4602	2482	3392	4383	4449	2586	4218	3352	2239	3120	3663	3358	1569	3513
OSBPL1A	Q9BXW6	Oxysterol-binding protein-related protein 1	TRUE		11313	3288	1145	209	15682	12301	1795	8727	484	2042	1558	1745	1676	14208	1345	2150	16070	9993	11043	14885	13904	5013	8935	550	1022	10259	22465	16082	1344	13536	11814	29660	8485	9874	11169	2037	12341	15341	9795	1205	15263	1841	15316	11605	9020
GPR87	Q9BY21	G-protein coupled receptor 87	TRUE		291	5203	6052	457	258	50	97	22673	12790	51	110	15934	86	78	572	31	286	196	260	83	806	2986	406	16	162	87	410	517	771	330	461	897	409	54	715	84	620	215	295	193	81	333	278	309	147
EDEM3	Q9BZQ6	ER degradation-enhancing alpha-mannosidase-like protein 3	TRUE		83033	51845	37204	72642	1607	4786	104102	1382	7100	1766	44309	20631	112629	60804	6134	1447	79593	141	54601	68634	94484	33142	41305	29919	34647	25617	57703	48012	17290	3942	84345	5592	8046	65721	81393	92399	43369	67055	39606	746	4409	195150	3803	76402	5562
KRT23	Q9C075	Keratin. type I cytoskeletal 23	TRUE		292	505	34032	62752	641	578	329	128	7066	1017	724	562	348	677	697	553	313	3321	65	1527	630	231	2136	870	738	2952	56	667	3451	663	204	5995	1835	759	254	295	1102	2062	838	798	97	266	1323	348	1127
CNTNAP4	Q9C0A0	Contactin-associated protein-like 4	TRUE		3928	7177	3908	77404	3141	88691	11476	13985	67552	10194	3322	3102	9889	175390	2223	3238	2953	11276	13323	3146	3050	1996	12466	124037	1092	10159	5156	16968	7526	265238	10636	2726	6268	6520	12529	11306	3165	2066	15556	7136	83301	143647	9062	9735	4011
PHACTR1	Q9C0D0	Phosphatase and actin regulator 1	TRUE		18835	24005	27816	22682	19535	20782	25452	3594	14093	21499	47886	19080	23116	18769	838	22957	21464	21545	21173	3436	18383	18098	21297	14885	26260	2565	10618	20719	18774	27633	18774	5014	554	19873	24935	545	19605	1	21283	3600	25186	869	3301	22443	22609
CCSER1	Q9C0I3	Serine-rich coiled-coil domain-containing protein 1	FALSE		328422	286018		463231	499618	432225	436819	464984	531896	533002	413677	405919	351836	399265	276030	461346	429625	438130	267508	578198	333949	424111	393726	424498	319903	364665	588437	424146	527407	511993	375579	935079	464402	423458	505711	683633	377769	516855	316189	304696	437191	452646	412002	407640	322737
B3GNT4	Q9C0J1	N-acetyllactosaminide beta-1.3-N-acetylglucosaminyltransferase 4	TRUE		112	1490	11497	9155	13598	14393	8155	5595	2631	10418	11253	181	20967	11047	14891	26039	409	11462	13121	9165	10164	11585	14360	5653	1	6988	14551	11516	114	13073	12331	933	11542	2347	11939	298	17463	18068	149	26630	70	16250	16631	153	21014
MS4A7	Q9GZW8	Membrane-spanning 4-domains subfamily A member 7	TRUE		205122	7712	12	3327	154234	3590	3341	2398	90788	2756	3616	2973	2824	3294	2509	132561	4003	3163	3487	3145	3130	3433	4179	9	256	3033	3694	186126	2267	4582	3592	1147526	2161	2515	3312	2410	3222	2392	3588	3026	214468	3417	288661	2544	237659
NXF2	Q9GZY0	Nuclear RNA export factor 2	TRUE		8036	204	8	6563	14950	14363	12839	330	6036	15814	6910	10172	9933	10749	6159	9934	5335	15560	284	12099	10045	12715	8786	5	453	12983	8269	14648	18700	15906	11907	40178	16431	13164	12415	14396	10582	14201	440	7462	12150	4020	19261	10872	15442
TSPYL1	Q9H0U9	Testis-specific Y-encoded-like protein 1	TRUE		22745	48150	1631	35748	15996	18025	1852	23393	35621	7825	7719	2595	8687	8398	9855	1	7957	7351	7250	8690	15590	5732	20915	2016	3071	2521	21119	18597	6039	21328	3427	10479	2152	27348	5427	6295	1	6300	42	2545	6198	9003	9019	15841	6101
OSBPL5	Q9H0X9	Oxysterol-binding protein-related protein 5	TRUE		352	20125	8620	3871	307	340	146	227	1281	149	290	243	64	417	550	363	202	284	283	146	316	459	339	4910	449	281	253	445	291	311	225	373	341	315	475	241	407	165	253	402	48734	42	362	149	283
CARD9	Q9H257	Caspase recruitment domain-containing protein 9	TRUE		5793	5148	36449	154989	8253	3115	5770	2339	104904	2058	3281	1543	7533	4602	7682	3771	4736	3564	4520	3923	7534	9355	6348	27837	2585	4670	5323	5021	2003	4907	8683	1847	6652	6505	4988	7147	1821	4322	2572	2420	6121	4150	4603	4446	7362
SLK	Q9H2G2	STE20-like serine/threonine-protein kinase	TRUE		21924	24355	19352	13761	28625	1678	1985	5680	24955	37199	25280	35943	31399	23881	24510	35748	1007	33404	1709	26094	18404	4396	19472	12641	1343	6596	5714	24952	31286	18849	18755	15744	33421	30561	21403	40562	1320	4774	35856	1727	979	5377	20412	36173	21475
BLZF1	Q9H2G9	Golgin-45	TRUE		1491	271	6	5605	316	258	326	545	1633	160	430	123	436	270	1997	27	376	117	186	184	530	328	401	8	200	384	533	3304	3049	578	336	2864	170	466	652	499	469	206	416	193	1627	758	603	458	555
TNKS2	Q9H2K2	Tankyrase-2	TRUE		4956	3161	32079	35681	9979	8323	27416	5988	10735	12174	10529	12477	15426	12916	6293	9853	7392	14221	6041	8746	9865	18178	16046	8244	14633	11054	18977	10082	5475	6329	8060	46896	7317	5963	17848	11907	14492	5623	17831	6209	9294	7621	15509	8060	7535
CHRD	Q9H2X0	Chordin	FALSE		8851944	18067419	36945437	30983948	10857450	5840231	6701411	5672124	35389098	8254659	7868725	8074816	7809785	7226395	10705782	9771995	6167390	7536612	7446751	7776870	8528073	7916156	8446893	54612490	7661930	7608092	8012548	8584008	6227619	6611347	9007024	11772585	8595851	9370243	7007124	8298015	6037253	7363079	4975581	6902576	6137848	6125584	7918017	5051972	7233869
CHRD;C5;;FGG	Q9H2X0;P01031;P01768;P02679	Chordin;Complement C5;Ig heavy chain V-III region CAM;Fibrinogen gamma chain	TRUE		846	6340	548	5620	1929	1359	148	1042	15364	2318	460	3329	756	2055	1174	5055	876	1473	2660	2502	318	3025	3567	66737	2803	1382	2968	2608	2990	1885	956	197	1677	1362	1713	2937	2368	3198	701	828	2703	6872	3020	1746	1162
CHRD;;VTN;SMARCC1;ANXA2	Q9H2X0;P01606;P04004;Q92922;P07355	Chordin;Ig kappa chain V-I region OU;Vitronectin;SWI/SNF complex subunit SMARCC1;Annexin A2	TRUE		1910	559	1264	12289	2389	1693	10049	5045	3540	2267	1888	2077	2896	10790	4791	1153	2911	3822	3251	3104	1160	1694	2309	6	1654	789	2580	2603	2160	2758	2084	6955	2930	3333	1411	2196	2200	5638	744	3996	1793	7652	2134	1659	1588
FOXP1	Q9H334	Forkhead box protein P1	TRUE		1900	810	1935	1572	2927	343	3853	2086	2214	1440	1665	1223	792	3590	4874	3117	952	1910	3310	673	420	3319	2635	6580	735	1609	633	12563	720	3987	4580	150	852	1354	3070	4031	2703	1912	1741	5266	4367	6342	2120	868	655
HRH4	Q9H3N8	Histamine H4 receptor	TRUE		337966	368583	727076	172302	33207	140250	42898	76915	87817	8420	18389	230797	247705	279380	145172	69065	47188	128168	44921	148886	239832	3996	110850	83451	37998	247988	133160	276218	28918	223116	68115	14197	115557	163425	125242	15753	67641	273751	15446	19661	12855	196982	28983	38605	34702
PTPN23	Q9H3S7	Tyrosine-protein phosphatase non-receptor type 23	TRUE		3507	144926	567579	218199	3320	2430	2618	2535	7191	18332	1604	19462	2602	17000	3286	2723	107968	2174	107528	445	65	4640	3964	612894	20181	3310	2794	2903	1820	545	4168	3405	2432	3515	328	128	2664	140	1123	1650	1921	213	3119	1940	1941
ALG2	Q9H553	Alpha-1.3/1.6-mannosyltransferase ALG2	TRUE		54	1	383	4	121	257	231	121	2	168	118	75	244	122	260	311	89	283	153	136	150	366	235	13	286	298	106	110	189	144	92	621	202	119	44	127	105	203	187	160	14	83	130	173	180
ZNF385D	Q9H6B1	Zinc finger protein 385D	TRUE		1100	118242	11303	195366	1207	11950	16490	1066	779	947	173	1870	21557	1292	32429	1030	1356	1307	21293	1810	1135	1314	1071	344202	19746	679	1413	1548	6069	31711	1436	56949	1445	1293	2119	30883	22756	1572	16984	29055	1344	1357	1058	1710	1223
YTHDC2	Q9H6S0	Probable ATP-dependent RNA helicase YTHDC2	FALSE		120975	178215	279147	441806	180550	179416	140491	142793	181869	163916	107923	178945	170218	144547	136087	126533	124763	128760	89995	172419	118479	110466	115703	366912	129555	144856	184654	152585	175641	135415	117488	283574	175628	162202	169282	219102	142617	205344	109767	126463	150540	133214	147434	186131	156299
C5orf42	Q9H799	Uncharacterized protein C5orf42	TRUE		29640	368059	1007261	713979	206840	123797	7419	10232	450473	2835	120907	179893	3155	11903	269487	3879	5747	127463	126119	162109	43036	10218	142263	706055	160411	6793	9539	6016	48123	13000	188151	546495	17525	51735	8922	7230	32252	10660	121749	17733	11093	116647	7459	3688	8681
SCAF1	Q9H7N4	Splicing factor. arginine/serine-rich 19	TRUE		2983	6127	2086038	993115	1557	3146	4215	75198	6171	2112	3978	3267	3046	3344	3465	3914	2183	2540	3371	2638	3885	2873	5177	1633969	4551	3095	1356	2458	3112	819	3930	11989	4102	112818	5713	3024	1580	6022	2366	5099	3418	2099	4561	2739	85986
MMRN2	Q9H8L6	Multimerin-2	TRUE		16998	43261	15760	101266	544643	594906	557759	510335	73285	39842	672185	502641	526911	668040	434866	594920	552594	406896	521998	545804	500963	473784	644013	5	512975	554433	784527	742410	387451	696443	604106	180294	479597	11353	571913	484448	530546	639246	3955	581022	580506	534026	784343	393381	506201
EHMT1	Q9H9B1	Histone-lysine N-methyltransferase EHMT1	FALSE		273628	479286	1220813	540711	333600	248900	231535	202019	327624	233269	255968	227932	223571	10925	10054	244449	9913	260095	255369	248386	8254	329894	305403	307550	228675	237536	314621	332951	280618	338107	289256	3064	196660	193921	245993	208366	218907	240318	228561	8500	296449	9935	14378	200013	266092
CAB39L	Q9H9S4	Calcium-binding protein 39-like	TRUE		212	945	3327	3090	29158	4493	300	195	1700	35	324	24193	130	514	918	59	233	208	166	46158	4651	251	292	968218	179	367	260	228	21974	410	175	683	203	260	222	205	214	180	343	18340	48	123	297	5563	33744
VEZT	Q9HBM0	Vezatin	TRUE		1781	8712	64949	5597	860	1140	296	1012	12959	503	1457	286	682	852	559	1068	536	736	544	533	1061	511	1521	28403	886	860	682	940	1037	1827	682	29325	560	565	298	1064	694	987	695	1100	1003	630	1490	652	126
BRMS1	Q9HCU9	Breast cancer metastasis-suppressor 1	TRUE		1587	18800	34364	3	1472	290	202	3546	1	767	1616	1647	1692	56	224	3082	306	430	235	1414	129	949	241	122269	414	2186	2275	2453	392	515	2029	2600	1655	1657	539	542	1577	614	2630	311	510	956	511	873	372
MMP25	Q9NPA2	Matrix metalloproteinase-25	TRUE		4064	2868	5921	13438	4233	5928	6249	5682	6694	4594	1131	4211	5239	3614	3820	5223	6494	6879	3223	6342	33	5769	3836	8525	3449	5437	6914	5057	4652	4040	4428	21315	6757	762	6951	5678	4093	4369	3741	2748	5978	4267	4824	5106	5761
FZD3	Q9NPG1	Frizzled-3	TRUE		834	20608	48390	75180	512	839	941	946	12247	1128	854	1229	918	1149	4986	1009	745	586	1	1034	848	801	736	38838	790	887	794	4659	1167	1068	827	5443	1116	1086	757	918	924	897	5976	1127	750	965	942	987	756
GPR108	Q9NPR9	Protein GPR108	TRUE		7602	1694	14089	7508	5162	1837	5152	5251	12006	1590	5023	3179	2748	9544	106	2939	10810	6489	4322	9326	4765	1071	3707	10635	5072	1858	9661	3132	1488	10226	7558	3322	3179	10474	10647	25340	6892	3891	3739	1690	3944	23294	18275	4352	15516
PLCB1	Q9NQ66	1-phosphatidylinositol 4,5-bisphosphate phosphodiesterase beta-1	FALSE		46072	340952	1353105	630431	60305	37219	42566	40165	416534	49107	46896	42424	55463	49554	86162	52685	37553	35676	39801	36019	51013	56791	47493	21102760	44533	41979	41268	58716	51085	38158	42397	90464	40310	55649	46525	50836	49671	53486	32305	40672	44208	34312	39834	33837	36596
CYLD	Q9NQC7	Ubiquitin carboxyl-terminal hydrolase CYLD	TRUE		2016	2594	2415	116	1775	1576	1878	2503	344	1143	1875	430	2300	1295	1665	898	1579	518	199	1193	1381	904	611	6496	766	1176	1001	995	1173	1136	1214	3881	1190	1342	1959	1922	1314	609	986	735	1226	3989	1537	1566	1605
SLC35C2	Q9NQQ7	Solute carrier family 35 member C2	TRUE		1864	3956	14165	15762	4758	8326	4809	3974	8720	4997	1945	7062	3826	6437	5036	6087	5330	6018	4485	5271	5310	7904	9119	8	2032	8106	7554	4401	4745	7957	5879	1530	7303	6427	7427	5369	5955	7912	3997	1865	8461	9285	3813	1263	7340
MYO5C	Q9NQX4	Unconventional myosin-Vc	TRUE		4471	3926	31187	2118	700	1161	1309	1042	12274	657	1259	7484	1853	2712	1028	2109	1631	12529	1401	887	1792	1449	2820	15276	2005	696	1952	3351	1337	2402	1097	7868	7765	727	2380	1386	2166	2843	2214	1583	1327	1534	1572	22394	715
MAN1C1	Q9NR34	Mannosyl-oligosaccharide 1,2-alpha-mannosidase IC	FALSE		23441	33116	16746	39316	23265	19990	23493	20529	30346	25703	18471	26003	26140	18845	20835	25043	17951	21610	15740	18131	21990	25823	19585	40303	24658	23901	16952	24236	26015	18154	24148	16502	18324	19639	21599	23209	14906	17911	22192	23878	24222	19036	20658	19769	19621
MXRA5	Q9NR99	Matrix-remodeling-associated protein 5	TRUE		1552	25593	93605	25876	20892	1254	1548	36871	26160	45385	38369	278	1459	1967	72612	43235	406	30015	28251	2008	29989	4543	604	82158	20768	22524	3530	51681	457	36320	41145	954	21004	414	58617	29474	3686	29639	2956	44009	23040	38112	2372	341	30423
DROSHA	Q9NRR4	Ribonuclease 3	TRUE		1997	5	1675	444	2599	2354	1376	899	4	1053	1872	1997	2158	2343	3837	1711	2051	1792	1789	2238	1869	2797	2965	17	2513	3254	3007	912	2158	2948	1861	3860	2569	1693	2797	2452	3019	3124	2524	2375	2541	1777	4155	2085	2703
KIF15	Q9NS87	Kinesin-like protein KIF15	TRUE		4773	6766	6260	2652	6186	4689	5263	2030	2459	2350	4528	368	3803	2009	5415	2830	4756	3069	4213	5587	4518	4129	4178	2375	4819	1996	6425	5667	2997	3650	3484	2592	4082	4227	4438	2461	3762	5235	3331	3508	2157	3547	6267	1466	2203
KRT84	Q9NSB2	Keratin. type II cuticular Hb4	TRUE		2493	3273	4069	5912	849	1866	1442	1120	5240	1269	2677	1132	749	1212	2329	899	1598	716	1196	1351	1716	1302	1106	18722	1173	1067	572	1149	1235	909	1218	883	988	1155	944	773	2570	899	919	752	1133	1316	654	1415	746
PLCXD1	Q9NUJ7	PI-PLC X domain-containing protein 1	TRUE		11967	11830	9	6	9230	1370	10436	235	9903	1616	467	255	347	505	240	865	1606	1098	19857	1995	880	1041	495	605	388	1183	945	1	9187	11529	10808	548	5808	346	278	7367	602	690	544	492	769	304	8172	1897	2170
EXD2	Q9NVH0	Exonuclease 3'-5' domain-containing protein 2	TRUE		6890	3993	5634	1990	935	9826	1572	1858	4135	1654	1505	1534	1469	1995	2374	1382	1459	1297	2337	1312	4152	1845	1131	20696	2151	2017	523	1496	1546	1452	113	1046	1151	9586	1965	1576	1380	1315	2449	7898	9964	1023	1059	770	10193
RIC8B	Q9NVN3	Synembryn-B	TRUE		38	3	5	5	13	27	1	53	107	1	8	1	19	36	14	165	14	16	46	19	5760	1	27	7	50	16	134	200	2	11871	31	1	44	132	89	4	134	80	15	54	112	38	15537	27	50
DDX18	Q9NVP1	ATP-dependent RNA helicase DDX18	TRUE		7456	39130	85807	56840	8171	6399	6066	5713	38472	6393	6806	6978	7455	6458	9003	6547	4774	6277	5959	5685	5752	7322	6348	99259	8389	5686	5972	9397	5915	4018	6146	8915	5607	6699	144	7552	6318	5702	4436	5352	4850	6147	5154	4378	5559
KBTBD4	Q9NVX7	Kelch repeat and BTB domain-containing protein 4	TRUE		703	178	3	330	4361	70	410	206	2	40	2748	87	58	7045	30899	550	7126	33	561	5354	4783	6395	814	9	413	489	599	342	52	457	5875	415	58	548	1498	22540	98	286	1	13328	1207	15458	6524	9157	600
DACT1	Q9NYF0	Dapper homolog 1	TRUE		2375	8481	2938	3078	3254	4192	2167	4868	9837	81	3349	2288	1212	4858	2877	902	655	2163	11023	6031	2313	3404	6652	9320	1730	6940	4550	686	1002	7898	1580	10389	3071	13014	10633	9753	9066	5672	1237	5131	3076	4792	11485	5957	2714
CELSR1	Q9NYQ6	Cadherin EGF LAG seven-pass G-type receptor 1	TRUE		439	4406	1734	2524	2506	1547	1194	431	438	341	3809	12047	2913	909	651	3650	762	2269	8324	996	441	3289	943	4951	760	2091	2302	1711	2192	538	9091	3300	2113	5491	1990	1225	881	12997	847	713	331	690	788	1510	877
NKIRAS1	Q9NYS0	NF-kappa-B inhibitor-interacting Ras-like protein 1	TRUE		27312	268	4399	7430	717	6409	271	230	2985	309	1	4311	114	113	299	10313	29499	7824	372	1836	3781	700	162	6	91	11100	26065	26	1	809	111	9209	94	11229	6	18519	21795	32056	3383	18801	1	16288	3356	30311	33433
LRP1B	Q9NZR2	Low-density lipoprotein receptor-related protein 1B	TRUE		4559	2043	7200	4	7633	29104	625	1149	2807	1117	2316	1606	7895	524	4556	594	1830	1837	1086	81	904	1480	3733	11	1407	1480	6338	326	1860	553	243	1059	6560	461	6888	1	4935	8359	1916	1169	5119	5064	106	2786	228
MRPL15	Q9P015	39S ribosomal protein L15. mitochondrial	TRUE		72	1826	6754	4079	105	40	338	754	2387	98	861	25	379	46	79	40	37	516	760	96	38	554	646	5507	745	605	610	51	829	800	567	277	1149	1283	1418	1449	1262	86	1171	955	1124	864	763	966	1065
HMG20B	Q9P0W2	SWI/SNF-related matrix-associated actin-dependent regulator of chromatin subfamily E member 1-related	TRUE		2495	15269	71631	29867	2763	1080	1832	1969	11560	134	2736	127	1617	2119	83	1256	116	70	2126	32	1290	94	131	68466	155	47	1045	2484	2144	1068	2341	203	180	1196	132	1973	57	2426	98	2880	19	2078	1	2294	1200
PRO2289	Q9P1D8	Putative uncharacterized protein PRO2289	TRUE		81233	119981	84491	772	183354	265019	17	94532	140026	226473	135084	217462	112078	149098	210389	153226	63	189068	112312	130933	82629	161224	123465	146419	155245	198955	96146	90549	168947	126	86095	176749	187205	125468	72300	161054	65252	107624	144616	112491	116585	180237	84366	183365	119875
PIM2;ALB;A2M;	Q9P1W9;P02768;P01023;P01620	Serine/threonine-protein kinase pim-2;Serum albumin;Alpha-2-macroglobulin;Ig kappa chain V-III region SIE	FALSE		23354	178629	342062	282777	46007	27266	9769	19845	154927		19220	13873	11632	19831	36357	14557	20694		21471	21431	25091	27448	21072	285625		11227		18013	5109	13329	21308	7292		30488	32222	10235	19507	18298	9957	2922	18381	23308		7220	19462
VPS18	Q9P253	Vacuolar protein sorting-associated protein 18 homolog	TRUE		2014	3	3248	2654	275	120	2697	833	1290	250	1628	171	1887	705	2525	290	1905	20	772	747	14412	4389	766	3977	987	2318	546	814	265	375	1901	70	610	244	474	3380	123	667	1056	1111	1063	1101	3049	501	1122
DNAH1	Q9P2D7	Dynein heavy chain 1. axonemal	TRUE		1550	520	8	1855	1882	919	1755	1587	347	1479	2166	1010	1404	1625	1302	1786	1925	1669	777	1762	1538	1759	1131	7	320	1362	1401	1333	1364	1621	2234	4205	1424	1349	1551	1503	1599	1693	1050	676	1457	936	2234	992	2425
KIF17	Q9P2E2	Kinesin-like protein KIF17	TRUE		2904	73964	54324	128814	467743	254758	1976	23205	105964	1912	25809	1500	1942	24106	51581	211886	2779	248904	7290	3723	38045	960	326565	39901	21255	258064	28611	3667	170811	212359	398343	4620	3606	172602	35651	1828	760	26542	1690	5282	5618	341144	33387	457	42403
ZNFX1	Q9P2E3	NFX1-type zinc finger-containing protein 1	TRUE		116272	2	184274	111609	558077	22	1012	396445	179632	56208	666989	389823	1207	420287	760558	580	106513	400455	4515	99874	2990	352216	792595	203166	1287	235609	264127	703001	202551	106724	477497	159488	393	21636	617957	714	1055	495418	717423	1348	451710	486284	2736	357263	568202
TFIP11	Q9UBB9	Tuftelin-interacting protein 11	TRUE		1987474	110478	16888	273017	2021424	118303	159610	107116	60668	117634	161479	298817	483385	1260	1025554	63818	124800	487293	20661	45166	1450365	107568	629940	11468	26057	23063	240466	124864	123714	196085	28392	1531730	55528	24238	43514	405182	533468	75882	347916	36433	133400	12575	525769	1179658	1233105
SAE1	Q9UBE0	SUMO-activating enzyme subunit 1	TRUE		336	6368	541	869	85	237	1584	2837	2	195	385	37	1078	60	2208	182	113	53	152	270	409	178	366	7	112	353	294	527	16	129	1328	310	411	80	100	102	159	131	307	98	180	390	155	399	236
P2RX2	Q9UBL9	P2X purinoceptor 2	TRUE		89	683	1255	363	22	44	56	85	249	1	35	1	122	45	192	70	1	62	36	83	93	7582	38	5670	78	126	34	52	71	381	108	35	259	50	237	375	106	111	43	150	247	281	616	253	103
BIN2	Q9UBW5	Bridging integrator 2	TRUE		5436	2633	4624	215765	550	849	10830	11192	1559	773	859	4021	3092	36600	1095	7262	11115	4454	766	1067	12	13743	6567	539808	1290	5683	141	1601	932	10293	4865	681	3142	636	1497	654	12499	137	8688	2636	1216	812	1197	18073	16111
FBLN5	Q9UBX5	Fibulin-5	TRUE		2206	1544	5638	770	3132	1141	1409	2783	5183	1945	3131	2891	3498	1392	671	3693	2667	3024	2238	848	1593	1307	1700	1244	1422	1032	2534	1415	3235	1211	2329	2280	1361	1516	2725	3016	3120	2916	1809	968	3329	3006	1154	2320	3041
VTI1B	Q9UEU0	Vesicle transport through interaction with t-SNAREs homolog 1B	TRUE		3331	3076	6682	4193	1840	2266	2098	519	4127	2230	1050	1822	1966	2638	1226	1355	2611	2231	3558	1918	3644	3401	4073	5118	970	1434	1030	3538	632	1582	3360	700	1627	2840	1955	1177	1911	3292	1409	2258	1617	185	2023	3369	2009
DNAH17;	Q9UFH2;P01597	Dynein heavy chain 17, axonemal;Ig kappa chain V-I region DEE	FALSE		12593			4699	20959	9206	7556	8233	2485	5501	8676	4874	9156	8112	16323	7917	10759	10840	10250	8436	16587	8493	8493			16940	10897	12834	7956	10531	13649	21634	15632	14146	20792	10885	19733	18614	1419	7658	15847	14567	17682	16710	18374
PRKAG2	Q9UGJ0	5'-AMP-activated protein kinase subunit gamma-2	TRUE		1620	222	835	2	1879	104	858	15423	2	423	74	900	13538	6359	6901	7905	1065	13968	5222	7625	10405	7880	757	9	4438	1365	8031	2195	1128	7746	2375	577	6152	6170	4418	453	6555	2136	1363	5512	3867	631	733	358	3931
KDM5B	Q9UGL1	Lysine-specific demethylase 5B	FALSE		193337	96935	35557	211148	441536	550305	447665	355024	187504	458071	328636	323126	283885	291907	254493	235358	378841	422311	293621	391272	315537	315096	243458	67007	184146	307179	384918	327636	483803	484367	322166	849901	322945	256204	342425	306919	190901	335553	188004	167406	261252	415347	508403	391373	468519
FETUB	Q9UGM5	Fetuin-B	FALSE		3422	20642			7164	9120	8626	8024	8390	6551	9046	5596	8936	7452	5721	8875	8598	6843	7401	7502	2245	12706	11598		7542	7469	8177	7569	6710	5424	9797	9696	5804	8989	11626	8432	8182	6602	6859	7088	5717	4532	3261	6263	8524
TCF20	Q9UGU0	Transcription factor 20	FALSE		163880	62545	73599	88778	109904	76584	95156	112402	94395	63817	153015	82390	93323	117773	137055	87941	133742	90468	91408	111327	196753	95206	135636	38458	73507	86317	86989	80234	63659	97630	163505	38416	119346	116041	112420	76131	79873	93353	86857	70587	59250	127213	97863	75982	134348
MLH3	Q9UHC1	DNA mismatch repair protein Mlh3	TRUE		22741	271	7	2	1427	1121	1162	597	2	869	7725	1293	10969	6597	1618	1116	1175	954	1205	1039	1426	1539	1487	3	913	583	11135	1312	3082	5932	1064	807	1065	14956	12968	670	1090	2824	999	799	1889	848	1264	4682	1660
ATP6V1H	Q9UI12	V-type proton ATPase subunit H	TRUE		4056	410	3	2	8363	1115	4862	1733	1	7506	2718	1878	7239	2156	2191	3571	2354	8454	1918	2531	1561	1006	2873	6	7856	1745	2782	6709	8431	5480	2295	1074	3110	10063	2247	5646	8780	3125	1843	2441	8647	2758	2658	2045	7246
CPA4	Q9UI42	Carboxypeptidase A4	TRUE		3175	23702	21195	23642	7559	529	323	594	12106	220	201	384	4546	4157	7984	3213	79	366	4399	535	4144	4028	3301	19120	4788	2280	5542	56	5340	672	6175	3679	4829	202	2929	3423	464	458	2189	3707	4989	3850	1024	588	876
HERC5	Q9UII4	E3 ISG15--protein ligase HERC5	TRUE		2053	10011	4178	3550	2150	2673	2247	2248	3499	2047	1624	3827	1943	2026	1112	1961	2143	1876	1951	2230	2835	2335	2395	4	2242	2065	2459	2625	1097	2679	2136	5488	1419	2190	2073	2437	1793	1999	2408	2141	2478	906	3052	2550	2320
CRLS1	Q9UJA2	Cardiolipin synthase (CMP-forming)	FALSE		403	3196	13782	8155	504	376	341	364	3720	253	487	327	479	510	937		368	243	342	435	506	544	605	27386	426	363	406	687	367	428	523	608	531	667	722	468	637	458	396	415	498	452	506	406	449
GPATCH8	Q9UKJ3	G patch domain-containing protein 8	TRUE		4810	4499	10218	4116	2900	3535	2966	3290	4361	9474	3967	1621	3626	5344	4430	5577	5803	4293	4088	4590	4481	4383	3225	11558	2886	2812	2132	537	3505	7504	3805	21373	4627	2579	3215	3681	3120	2167	5369	2305	3364	4561	2284	784	3465
POMT2	Q9UKY4	Protein O-mannosyl-transferase 2	TRUE		16755	9628	14066	15339	17991	15107	14132	10408	18204	6983	8634	10888	10947	14423	22092	11958	13852	10883	6769	12630	16751	17900	16638	13883	9638	17131	14018	13059	10671	16153	9978	50989	17826	14974	19522	13276	13971	15122	12025	9719	14513	15714	19364	11155	19411
NRXN1	Q9ULB1	Neurexin-1	FALSE		991466	119420		373636	3283026	659337	907489	966372	239044	721251	1862620	402226	1014976	544412	1928419	795360	1672119	1029236	945311	642612	2535387	943447	1112854	37506	108907		1785478	1963975	803638	519166	1992873	1378830	2285171	1238576	2227753	680588	924512	618005	436469	462229	1586492	1205063	656103	2173550	2137076
MCTS1	Q9ULC4	Malignant T-cell-amplified sequence 1	TRUE		193246	111226	19175	89001	357	9221	9149	2166	110387	240105	902	7422	1444	223286	919	194926	178496	175713	5511	1699	1388	23988	7466	4797	11577	1572	859	1587	191032	1555	923	291323	264201	234482	194982	1316	1001	202459	1500	278279	201503	1195	3097	177089	908
WWC3	Q9ULE0	Protein WWC3	TRUE		565	4410	17774	8992	2072	2551	2779	2198	4173	2390	1734	1912	669	3334	3499	3258	1692	2744	1461	2037	27415	3059	810	18305	2078	2974	1552	1446	2336	1326	1738	7645	4230	117	1634	2369	442	923	3268	2860	4188	1416	1555	1680	1094
HEG1	Q9ULI3	Protein HEG homolog 1	TRUE		6874	13060	15961	2006	4296	2760	1674	11696	30551	2133	1174	1550	2833	1759	4468	2491	592	1993	708	1576	5442	544	4438	9339	779	3037	4953	1073	2326	9256	5210	227	1371	6672	488	2922	3972	2463	2743	1246	2009	4072	1836	5507	7608
ODF2L	Q9ULJ1	Outer dense fiber protein 2-like	FALSE		105545	296679	1257436	1277575	81312	46360	54469	83631	579781	56888	33367	50628	75657	43669	97056	44992	39999	26633	53467	38712	42316	60925	51117	1238504	60146	31518	35961	60102	90158	46697	127950	117659	53411	59578	52220	64269	60958	87059	37260	42754	40889	92499	46470	37087	35607
PLEKHG1	Q9ULL1	Pleckstrin homology domain-containing family G member 1	TRUE		8789	84534	116089	80698	22148	20930	5344	22790	108092	19736	29726	12957	20624	1687	41931	121775	15129	19810	20396	24341	82547	43465	111684	63713	134581	23009	26128	22537	21503	80062	14419	24966	26605	29276	136674	5390	13408	30075	36954	124471	24848	14753	24671	47209	14003
ZMYND8	Q9ULU4	Protein kinase C-binding protein 1	TRUE		9513	4881	5717	10438	13394	17684	43170	12701	5118	18013	28314	14639	32193	13071	13022	36777	7550	12433	42338	12609	11657	15396	7063	11634	2047	1802	13795	31514	31165	28263	30274	57998	28262	16821	34784	49219	13803	13767	32947	34791	17113	16997	8336	9142	8863
MYO5B	Q9ULV0	Unconventional myosin-Vb	FALSE		173017	158646	73954	151779	200835	102553	134381	190075	179151	136686	91393	136592	156412	134400	126776	115295	101182	112316	243536	141544	190418	85222	173112	92109	253158	102996	143075	220698	130414	128055	405977	121371	176950	136490	140863	111644	166186	152759	219477	256880	192502	79592	132150	233491	204445
POLI	Q9UNA4	DNA polymerase iota	TRUE		5791	82377	31566	2270	4126	3908	1972	3405	6493	3860	4889	130721	4514	4622	121981	3264	21583	3490	4643	5094	111398	5100	6132	6416	4914	3476	20058	4531	2354	4952	4850	4945	4175	4158	5326	4353	4777	3632	7875	5094	6626	126720	4969	3350	3643
MACF1;C4A;;C4B	Q9UPN3;P0C0L4;P01781;P0C0L5	Microtubule-actin cross-linking factor 1, isoforms 1/2/3/5;Complement C4-A;Ig heavy chain V-III region GAL;Complement C4-B	FALSE		168015	85345	115510	101531	143875	118894	131297	79012	72004	72150	125179	63555	121167	128851	121699	93124	122888	84454	112627	115700	196702	107472	114823	69507	74040	82522	102502	106633	64222	93527	170556	38894	78162	87402	126710	112118	111843	124136	74785	71453	94066	117575	82629	75517	157504
SLC8A2	Q9UPR5	Sodium/calcium exchanger 2	TRUE		4748	852	151	1637	1580	2019	1004	166	589	1180	3621	4406	2501	4952	3165	3109	3131	2827	966	3876	3354	370	4171	4	2151	3941	4857	4314	1820	3510	2609	4069	2727	1992	1873	2823	4716	5067	3107	235	1923	1770	4565	3021	3571
USP24	Q9UPU5	Ubiquitin carboxyl-terminal hydrolase 24	TRUE		72	4153	1822	20066	141	466	177	40	6146	69	165	237	295	229	464	70	125	123	342	336	200	177	264	195	77	654	120	43	263	226	314	3475	157	134	93	205	268	273	131	15	235	237	124	354	102
GAB2	Q9UQC2	GRB2-associated-binding protein 2	TRUE		33591	20718	24642	2394	43652	62723	57414	54342	18474	57630	72197	67353	43525	53512	14166	60666	39662	45190	30589	55644	13104	53674	54649	70	48348	49987	49430	45119	44175	56832	37111	81119	2566	33286	32564	81417	37197	1643	61724	43495	28570	50545	6366	47326	42578
TNN	Q9UQP3	Tenascin-N	TRUE		9437	1515	918	2835	3597	4603	1950	2152	2516	3741	3391	3409	1332	3371	3891	2648	2890	2020	2012	10692	10433	2673	2446	7410	11634	1684	2824	3141	2467	2279	2175	3314	3029	7129	2619	1188	11624	6514	2158	12708	2773	3230	14868	1825	12413
CLEC11A	Q9Y240	C-type lectin domain family 11 member A	TRUE		190682	70990	2371	165052	1693	221363	3044	308	154977	705	1002	121564	2010	141138	231	128356	137716	786	121836	142247	136335	2536	196759	41389	735	223920	62	1452	2211	315174	2496	434	183598	118096	5135	116558	3280	304	183399	955	890	2227	2727	3500	2448
ST3GAL6	Q9Y274	Type 2 lactosamine alpha-2.3-sialyltransferase	TRUE		7738	1	526	847	12298	5693	5582	2267	2	2803	9282	2573	5832	9049	8670	6870	8775	6369	4985	9426	535	13717	13175	9	1741	5790	6451	5842	2593	5506	7607	186	5415	4703	8338	5844	5664	8843	1694	1391	5978	6241	2210	5397	9579
NINL	Q9Y2I6	Ninein-like protein	TRUE		325	15326	27396	15392	823	318	1176	503	259	227	513	455	1969	5070	655	368	302	332	730	601	529	508	527	25883	867	299	3960	6153	721	521	822	8056	774	72	694	226	547	332	604	640	394	390	483	453	5460
PIKFYVE	Q9Y2I7	1-phosphatidylinositol 3-phosphate 5-kinase	TRUE		2744600	725518	610581	935578	2629827	1307737	2196664	16518	984432	11854	2524221	2323323	216050	2731986	2057358	2565714	23910	2413798	2287215	2578	3015528	165958	2956857	492363	2460334	2047466	2745658	2697720	2151495	2741156	2869977	4370479	2198214	1915249	3021148	2425263	2625735	18475	47625	2567536	3066708	180683	64754	2131957	47166
COG6	Q9Y2V7	Conserved oligomeric Golgi complex subunit 6	FALSE		45329	21170		23314	45020	85735	56530	81494	34052	82274	51787	62164	48798	48184	34375	61873	49940	61376	47825	46874	56592	56709	59239	19001	56418	71858	48032	52021	72494	63660	46946	63493	105817	93627	49545	86670	38278	48294	67946	71553	50904	64884	58805	70800	51644
TLN1	Q9Y490	Talin-1	TRUE		2329	1580	50772	56395	6978	2656	2703	2363	33188	2126	1683	2576	3256	2823	2169	2403	4318	2876	9067	10644	4187	7097	3378	74418	3076	2483	10896	3680	2744	3820	4989	2284	2029	3653	5222	2843	4236	1522	3073	1795	3555	3074	5344	3667	4608
DAAM1	Q9Y4D1	Disheveled-associated activator of morphogenesis 1	FALSE		9574	9500		12597	17417	11346	10279	6396	6381	10136	9010	9016	7066	12756	21440	8320	8392	8905	9801	8011	6444	14380	7954		9149	12099	8359	10828	8442	10427	11594	3143	10369	9563	7425	7179	6571	10319	10173	9384	21270	10134	8539	6856	10204
PLXND1	Q9Y4D7	Plexin-D1	TRUE		787	3120	5700	2477	622	491	663	9453	1453	1	2318	46	8042	56	1049	655	1556	1649	20	39	487	415	97	7414	408	630	67	32	211	6341	1	114	1720	889	144	11294	560	366	1340	1779	712	41	9633	127	633
SHANK1	Q9Y566	SH3 and multiple ankyrin repeat domains protein 1	TRUE		6447	223	4635	3045	15737	10545	7347	5592	2083	5642	6541	4789	5941	6360	16636	5423	5955	5698	5365	6284	5224	8524	8626	3028	3744	5896	7060	6185	5260	7010	6235	4475	7593	7452	7849	6141	5626	6225	3608	4166	6744	2020	6576	5035	8119
LYVE1	Q9Y5Y7	Lymphatic vessel endothelial hyaluronic acid receptor 1	TRUE		658	1379	2263	1917	146	317	560	261	400	274	434	303	474	422	74	4879	174	435	377	303	282	482	362	637	343	321	253	10515	306	410	972	20	103	168	226	134	199	213	207	271	292	199	409	459	702
FHOD1	Q9Y613	FH1/FH2 domain-containing protein 1	FALSE		23694	7009	30008	6237	7832	6047	14563	3122	24001	9810	18267	6985	13220	4031	16814	5134	5034	8212	8302	8922	10474	12121	13744		12782	7892	8220	13620	10783	16532	37292	6746	10038	9787	12724	11448	9070	8887	13065	12236	11182	17262	7739	8453	10877
FCGBP	Q9Y6R7	IgGFc-binding protein	TRUE		3398	5743	21288	12905	2447	9873	2792	4386	2546	9632	11926	2851	2282	4223	1858	5249	4274	5564	5236	3947	10811	2417	2868	32177	3482	1245	4148	4251	3045	4129	3574	896	1593	3278	7938	3734	2289	9240	2338	1973	2769	3829	4698	3986	2731
SETBP1	Q9Y6X0	SET-binding protein	TRUE		6580	27956	84692	36609	6785	5095	18457	20355	20412	13846	11866	13295	13973	18	19671	15055	11706	14289	23229	190	20833	4377	10159	10234	15581	12953	16697	20285	13125	10649	18143	14590	12487	17392	15304	13482	19455	8	3025	29185	25262	8838	11747	23761	24736
COLEC10	Q9Y6Z7	Collectin-10	TRUE		1136	3075	7784	2668	1905	876	814	1525	2123	680	1731	1111	827	1271	939	1824	1107	1407	1532	1018	961	1140	2467	392	1949	892	1542	1792	2092	1048	1927	6184	1326	1694	1551	875	1483	1179	1028	450	1740	1038	1663	1395	1902
[truncated: 273 more columns]

## Sheet: Peptides
			lfnr	79	169	20	47	140	96	113	57	58	84	131	83	114	145	121	15	141	22	173	146	68	71	70	9	102	1	3	21	76	2	80	23	129	130	48	106	192	154	101	91	16	125	5	170	67	4
			Proband	13	26	2	11	2	8	19	12	12	16	31	16	19	30	2	1	31	1	25	30	13	14	14	1	18	1	5	5	16	3	13	5	9	9	11	19	25	30	18	18	5	29	3	26	13	106
			Day	2	1	1	1	2	2	2	1	1	2	1	2	2	1	2	1	2	1	1	1	1	2	1	2	2	2	1	1	1	1	2	2	1	1	1	1	2	2	2	1	2	1	2	1	1	1
			Measurement	1	1	1	1	2	2	1	1	2	2	1	1	2	1	1	1	1	2	1	2	2	1	2	1	2	2	1	2	2	2	2	2	1	2	2	2	2	2	1	1	1	1	1	2	1	1
			Group	2	2	1	1	1	1	2	1	1	2	2	2	2	2	1	2	2	2	2	2	2	2	2	2	1	2	2	2	2	2	2	2	2	2	1	2	2	2	1	1	2	2	2	2	2	2
			Sex	0	0	0	0	0	0	0	0	0	0	0	0	0	0	0	0	0	0	0	0	0	0	0	0	0	0	0	0	0	0	0	0	0	0	0	0	0	0	0	0	0	0	0	0	0	1
			Age	25	24	27	19	27	22	23	22	22	18	29	18	23	23	27	21	29	21	24	23	25	21	21	21	23	21	26	26	18	20	25	26	24	24	19	23	24	23	23	23	26	23	20	24	25	23
			Platte	1	1	1	1	1	1	1	1	1	1	1	1	1	1	1	1	1	1	1	1	1	1	1	1	1	1	1	1	1	1	1	1	1	1	1	1	1	1	1	1	1	1	1	1	1	1
EG_PrecursorId	PG_Genes	PG_ProteinAccessions
_QSLEPTSYTPR_.2	FER1L5	A0AVI2		1554	905	7262	1666	3806	366	5543	2327	631	3561	8123	1399	454	10213	4455	10993	700	8505	8507	7971	976	5513	7969	32554	2213	8597	11815	2547	1352	62	5304	4584	1129	279257	10765	7057	7468	10233	12503	8473	10498	1014	960	3064	11857	18131
_VGVETTKPSK_.2	IGLC7	A0M8Q6		12625	24895	69449	77847	12126	4737	6402	2252	4188	4847	6319	4703	5655	10272	11446	10344	5565	11563	7507	9083	14373	6397	6076	15609	12429	9215	4987	5827	5247	3641	12335	2433	4991	5708	24227	5789	6561	8245	9967	9300	4534	6770	3092	6315	10391	8670
_VGVETTKPSK_.3	IGLC7	A0M8Q6		1194	2518	8610	9930	2238	442	696	8503	20624	475	752	516	717	1354	1808	1515	613	1331	851	1262	2079	819	641	28295	1215	1263	520	617	521	188	1288	281	430	650	4272	607	863	941	1480	1683	705	836	398	980	1730	1330
_VTHEGSTVEK_.2	IGLC7	A0M8Q6		1000	2	1212	402	1818	506	530	135	433	306	459	328	365	631	1572	1199	494	945	835	1045	1531	934	695	15	1989	1505	462	236	377	422	661	514	572	598	4471	769	1017	1338	1609	1765	676	546	499	1130	1842	1245
_FEFVEPM[+16]LSFFQGM[+16]FTFYHQGHELAK_.3	ARHGAP10	A1A4S6		33355	99457	375556	247718	38396	14310	2093	37646	160301	40585	44060	20038	27359	22919	49314	12625	677	10680	25543	11313	10520	18686	13022	335579	12911	10968	8827	23204	15991	3042	15514	34034	8403	15129	11050	21818	29946	35896	9929	19656	11155	2643	8104	1929	7409	13784
_GDPPPISDAEFRPSSEIVK_.3	PLEKHG3	A1L390		742	668	28208	7432	2140	2626	1831	658	5661	330	566	1183	8000	6606	1485	2225	2843	5619	2977	5247	1939	3016	734	28034	3233	264	5747	457	959	3145	1029	2374	6048	687	5221	4760	2922	2324	2377	718	1818	4306	2842	408	3706	5264
_EN[+1]FSVSR_.2	CCDC162P	A2VCL2		3286	331	42554	29683	76	150	2361	17270	25613	1	1	30	2679	348	1758	4596	1	1	43	4197	10329	1941	5120	43937	1	1	152	45	1	6030	5762	7118	1	186	265	1500	1473	1836	81	1	4090	1	17525	5768	5988	1
_LQ[+1]MSIMVTMEN[+1]FSK_.2	KIAA0922	A2VDJ0		256104	633	3292	11779	223681	454204	448817	319814	78704	386933	301927	338767	300249	325379	224133	321329	335403	344193	236060	320612	282629	238672	259047	57439	156666	379453	436328	340169	335419	358419	205737	704612	426135	285070	358505	375102	232452	324799	281230	213895	331466	324683	395984	351199	291775	269718
_LSDTIEVYQ[+1]ER_.2	VWA3A	A6NCI4		9528	2289	6	634	9171	1662	841	7485	702	1782	7705	1277	6335	10729	1719	1693	10332	2004	9223	9207	561	1575	7194	1804	6835	3392	15373	14317	1323	8697	8878	5105	7703	9210	1277	7186	9063	10411	6545	1378	9394	7440	3008	7918	1533	10594
_VIAVVM[+16]DM[+16]FTDVDIFK_.2	FAM83G	A6ND36		224	3031	5033	677	453	226	471	327	1029	2169	475	170	190	245	724	1040	196	226	423	2247	461	235	1040	1643	712	573	625	1417	141	315	200	1802	793	363	165	758	167	262	134	75	402	538	628	118	149	6960
_VIAVVM[+16]DM[+16]FTDVDIFK_.3	FAM83G	A6ND36		13	2050	10033	218	197	225	1258	40	226	408	18	60	7	14	3194	83	44	100	226	36	55	2168	39	2289	8	465	136	480	14	521	6	43	3	68	126	368	52	19	173	37	71	30	1353	59	92	1576
_IIIYTNNLK_.2	GRXCR2	A6NFK2		1938	609	4	264	2609	3275	39	784	2159	3419	2637	3360	3034	2067	69	586	2958	710	3530	2007	348	321	452	9	2498	404	1659	2450	48	3012	3485	1127	2447	2748	2917	2093	2456	45	1904	2611	1861	73	4227	3921	2759	2035
_LN[+1]LEN[+1]RN[+1]LK_.2	CCDC160	A6NGH7		11860	4594	49906	7097	12504	11477	9438	9424	10380	4291	14629	4168	11783	9889	9517	6324	18149	11550	11215	13361	12962	17872	15857	61764	13170	10316	14618	14390	7368	12649	13238	10566	11324	7488	8620	10606	11502	11614	11801	8622	7711	12133	16511	3125	11233	11065
_LSAGDQVWLEVSKDWNGVYVSAEDDSIFTGFLLYPEETSGISP_.4	OTOL1	A6NHN0		8205	51496	28519	11025	7879	8890	9410	7771	50494	8174	8390	7472	5776	6749	13239	9222	9879	11120	10348	8874	8321	7731	8644	43868	5793	9303	11290	12079	10258	10536	12358	28397	8313	9305	8322	5667	5295	6092	7826	5965	9475	10731	12969	9719	9048	9763
_LSAGDQ[+1]VWLEVSKDWNGVYVSAEDDSIFTGFLLYPEETSGISP_.4	OTOL1	A6NHN0		7346	50738	28853	11327	8001	8939	9006	8839	49660	1078	9995	7401	4861	1449	12743	9163	14053	10717	10119	8097	6800	8389	7943	44197	5617	9421	10919	11733	10258	10461	12511	28531	8276	9543	9685	5591	6631	6469	7232	5864	9102	10035	12607	9193	9062	9634
_LSAGDQVWLEVSKDWN[+1]GVYVSAEDDSIFTGFLLYPEETSGISP_.4	OTOL1	A6NHN0		8261	50065	28773	15984	8808	9318	10123	5916	48893	10735	9307	8097	1178	8943	12526	4051	10218	11691	11534	9153	7614	9234	8527	42079	7305	10143	11415	13186	4326	11757	13259	28862	7799	9622	8761	6750	6056	4158	7849	1824	10971	9780	9985	10377	10340	10296
_NQFSLK_.2	IGHV4OR15-8	A6NJ16		65110	114498	395022	152656	96253	49032	64735	60565	78441	45094	65626	36517	58113	78067	108067	65913	61922	62715	78083	78697	74604	70450	67606	94539	38268	64088	61504	64020	42760	74969	66871	6098	70929	65073	101648	76457	96643	90235	45565	41093	69742	66721	82588	75825	88877	115552
_VTISVDK_.2	IGHV4OR15-8	A6NJ16		6138	3	7	475	11120	545	2457	4592	2309	1479	7324	1823	2614	259	7815	3522	7101	4223	2231	258	7210	7311	6339	12	919	3940	3621	3666	1897	8053	6027	719	4834	5054	3529	2560	2792	230	944	1048	4060	2828	8226	728	7430	8110
_N[+1]QFSLK_.2	IGHV4OR15-8	A6NJ16		64644	114301	389488	151975	96145	48631	63625	59455	78218	43613	64602	36433	57705	76618	107951	65609	61691	62097	77449	78573	72823	69614	66230	91437	38096	62902	57066	63718	41970	74268	66726	6032	71198	64156	99985	75820	95593	89025	45118	40526	68389	64923	82210	74600	88653	112549
_DTSMSTAYMELSSLR_.2	IGHV1OR21-1	A6NJS3		7458	12177	4798	19718	6077	15484	2179	4851	21004	421	6356	854	18327	23319	15816	8620	5381	12713	2882	18281	7376	4255	3270	42131	11497	10250	6780	5796	3056	3875	3835	3404	13196	10533	7272	1206	4045	28369	9587	18019	8433	2074	10247	18963	11819	13078
_VQTN[+1]KMVMLSC[+57]EAK_.2	CD8BP;CD8B	A6NJW9;P10966		2938	3140	6536	4066	3114	5173	2265	720	3	7890	2415	1718	2073	3344	2860	1502	2624	5747	3075	7154	2693	2748	2225	1912	6522	7661	1582	1884	1610	6963	4083	9725	1533	1205	9048	1764	3899	3264	7783	1694	1604	2739	7140	6360	5788	4457
_GGLATFHGPGQLLC[+57]HPVLDLR_.3	LIPT2	A6NK58		15734	7444	5	6745	18723	19843	25124	31735	12562	32457	20106	30295	27500	18031	12619	33679	17692	28260	20249	16600	24367	15587	15279	1135	22809	25964	15434	15987	27612	18645	16845	18927	27212	28659	18435	28366	14990	15039	23926	26546	16444	24943	16426	31548	13588	13341
_GGLATFHGPGQ[+1]LLC[+57]HPVLDLR_.3	LIPT2	A6NK58		11825	3526	3965	395	14448	15170	19767	24799	6861	25901	15076	23529	20294	13609	8786	26302	14028	21465	15186	12475	25819	11507	11696	15	18113	20686	11600	11754	22072	13966	12965	14422	22271	21671	14243	22655	11475	11615	18927	20693	12724	19320	12400	25764	10429	9908
_M[+16]LADM[+16]MGQLR_.2	TTC36	A6NLP5		32802	5273	4	1824	29959	1207	376	1048	18716	461	752	33147	38729	623	516	1321	1103	49838	45804	36656	1022	905	31498	3613	34871	2579	42161	41618	1132	46809	695	3161	4828	46150	1133	1010	44099	1583	2015	1254	1152	45	1769	5535	33777	33082
_M[+16]LADMM[+16]GQLR_.2	TTC36	A6NLP5		32506	6109	6	2675	29976	45457	34122	47545	432	38172	590	33115	38552	624	576	41568	34754	45685	45830	36485	801	5207	621	3359	5196	2593	42248	1215	37829	46825	699	2455	4832	46170	41226	30331	48150	1617	47098	1139	1185	45	2109	329	900	39
_TVLENLR_.2	SIGLEC16	A6NMB1		349640	595064	248438	459896	268920	351800	332741	357988	489719	431193	346712	439309	273456	316652	365752	237269	284902	285597	443397	350244	360418	351951	316383	349491	399210	312824	319622	240866	443980	367677	397752	260682	424035	409705	341873	348437	363250	388947	436044	423812	346733	419137	386645	537461	357255	381677
_TVLEN[+1]LR_.2	SIGLEC16	A6NMB1		73070	115662	50095	97206	57913	73814	69735	75888	98315	92763	74524	95518	57321	66061	74843	49229	61304	60378	93763	75096	73821	73642	65899	67822	83587	64585	64710	50258	85870	76294	83797	54759	90134	86451	70785	73110	75119	81880	90178	86816	72566	87817	80411	114221	77143	81384
_AVLHGNLEK_.2	ANKRD36	A6QL64		16944	21933	5653	15424	15149	5674	13751	17719	23976	12467	6418	12163	15871	11963	13830	12501	5444	11502	19533	10271	16814	10452	10452	11530	20420	10277	12847	13471	10825	12264	15318	27861	8184	7122	12145	8388	12164	10021	18721	19371	11230	7635	9753	11854	13488	5895
_AVLHGNLEK_.3	ANKRD36	A6QL64		8957	36592	7062	23955	12276	13614	12322	6071	32402	5470	4153	4874	5730	5609	19807	11329	4577	37637	7302	6714	22697	23613	30183	17014	26294	12465	31130	36073	149379	28980	9937	22496	20296	25651	25901	27612	27331	58443	23964	37547	33485	8921	14108	22705	28589	29608
_LPSILTSTVNLQEPWKSGK_.2	ERI2	A8K979		473	2	3	5	390	101	1	298	2	146	365	102	257	561	53	36	93	206	163	253	938	623	800	8	290	192	774	151	501	109	618	416	427	196	586	136	615	976	607	399	203	357	651	197	394	548
_DLNEN[+1]DFLSN[+1]N[+1]IHTYQ[+1]GK_.4		A8MT66		1662	58176	215579	81201	1550320	2091	453004	16158	21624	1192	26303	20341	16633	1362	2777	20524	1263	15028	17306	23084	3503	2050	3272	98987	22260	4473	11530	24861	3676	1696	676	7600	935	1222	1303	1346	1308	5447	581	1169	4740	4480	3248	3761	1274	1658
_ASPNVFNGC[+57]EEGK_.2	FAM188B2	A8MYZ0		651	3	8	2502	141	275	200	179	3	72	2144	187	588	218	99	1759	425	81	312	549	2087	455	360	3156	1932	85	2935	381	331	277	557	2089	251	1848	367	2255	360	289	367	1583	596	2379	427	217	163	2211
_ALVSSVIDN[+1]FNIASDPLISDSGDR_.3	COL6A5	A8TX70		45599	2144	24804	95827	2951	36138	6784	7975	8043	5869	50795	34714	37350	5540	46238	52933	45142	52343	44640	42643	4157	38661	1594	38223	31753	33316	50336	51838	38408	60304	68609	25464	34623	35076	98707	44622	11808	47167	12657	7345	4813	2850	13868	32581	7751	51418
_VTVLGQPK_.2	IGLL5	B9A064		195798	241231	606684	330599	276016	116478	169751	159084	204525	135747	208021	140502	161205	243691	256187	186420	186731	164578	171590	257889	192331	190307	171570	177780	127255	170041	183303	203455	148118	212674	172203	141034	269098	257732	325743	180992	216662	299633	139164	138459	190025	288728	247713	182594	224557	310289
_ANPTVTLFPPSSEELQANK_.2	IGLL5	B9A064		1566370	2545447	4904960	3234202	2627261	1155246	1650183	1737539	2697951	1183016	2308492	1143215	1784552	2325399	2212322	1663360	2034907	1382226	1710135	2192168	2063156	1833829	1573702	2163730	1375422	1449923	1814048	1897919	1191875	1612756	1498489	1599295	2196697	2159374	1770254	1427378	1578477	2003801	1090247	1106911	1497223	2047859	1625659	1248071	1310008	1734378
_AGVETTKPSK_.2	IGLL5	B9A064		88438	378589	1091877	547628	132372	59076	87710	68247	224614	77867	94604	81328	85233	110131	125846	79424	86945	84578	100544	105561	108717	106329	80837	438564	72740	72476	82078	99822	91512	108554	80447	53743	96284	110766	119995	80543	74998	92595	57841	58995	83867	129178	93153	71717	81566	115661
_AN[+1]PTVTLFPPSSEELQANK_.2	IGLL5	B9A064		1579956	1930015	4941795	3108842	2474880	1156501	1655624	1637403	2529509	1150707	2318663	1116330	1784010	2160261	2230494	1653532	2144877	1384200	1702761	2072085	330965	1831244	1570119	2740589	1411813	1450683	1739399	1913282	1180597	1617315	1501200	1764266	2228619	2088450	1773258	1437230	1658967	1989402	1090928	1086270	1476325	1968846	1679117	1276164	1310851	1667717
_ANPTVTLFPPSSEELQ[+1]ANK_.2	IGLL5	B9A064		1059753	1624415	2205835	2160305	1719977	770235	1108266	1056264	1718425	774042	1602109	774766	1219482	1560584	1611612	1069091	1300396	903406	1051841	1475376	1277770	1216421	1070893	1735799	910933	996392	1225147	1251241	836140	1133574	993747	1025083	1475063	1463767	1218407	996423	1072935	1306974	665944	731273	995686	1338380	1149535	850456	879192	1104490
_ANPTVTLFPPSSEELQAN[+1]K_.2	IGLL5	B9A064		1048926	1496056	3426685	2137779	1676292	746825	1113923	1056405	1762917	783531	1524624	737529	1220375	1551702	1501949	1062968	1457279	935880	1112264	1454982	265887	1230562	1049370	565008	861603	881632	1218670	587467	787651	1144832	991430	199379	1477515	1466838	1224642	995158	1040442	1245307	611547	711293	978023	1302201	1085046	774852	870735	1099778
_ANPTVTLFPPSSEELQANK_.3	IGLL5	B9A064		179669	35680	173043	245056	236214	130421	167139	147501	52148	144201	190422	131524	159138	217933	280941	152982	185938	143736	173601	228817	187752	171463	154203	53741	127468	187269	152079	151074	148695	183899	137957	48432	279523	274343	206692	203727	221497	269114	166766	157797	199268	252841	221725	164541	214718	300644
_AGVETTKPSK_.3	IGLL5	B9A064		10770	45389	145063	78342	17831	7331	11518	9144	20676	10898	13646	10892	12244	14381	18315	12976	13588	10874	12975	16255	15785	15637	11193	33262	9649	13182	11096	12742	13871	15095	10920	7255	14568	13821	18882	10198	11875	13637	8698	7515	13562	18230	15036	13167	13672	21113
_AN[+1]PTVTLFPPSSEELQAN[+1]K_.2	IGLL5	B9A064		1046734	1703416	2749488	2101111	1695639	768176	1107066	1137360	1746153	782180	1648466	742531	1242245	1594419	1503127	1094177	1465580	951993	1152858	1485096	1362094	1241721	1054428	391619	918536	997396	1219492	1285427	799832	1126443	1016007	1183679	1502560	1469969	1235682	989828	1139747	1354439	698601	741285	1024929	1366593	1140767	803629	929224	1134253
_ANPTVTLFPPSSEELQ[+1]ANK_.3	IGLL5	B9A064		123448	15749	51905	48015	158845	85748	117677	100748	24748	42265	132238	38245	107957	147273	110728	101586	107263	103626	115456	97097	131646	67897	105894	17485	59970	128825	99077	37764	105462	51088	109381	28948	67438	201562	216421	135182	151647	183539	28096	67612	136637	173889	50522	41226	146746	205268
_VTVLGQ[+1]PK_.2	IGLL5	B9A064		8590	30540	81462	46067	1460	8836	1166	28146	24784	10963	1929	1490	7581	1707	4358	32818	2282	1438	9512	41143	1403	1140	1900	12118	10450	2947	31126	35915	10049	2278	836	23524	2769	3569	4442	1974	2957	3817	24343	11567	33754	1161	3418	11324	2512	3006
_ANPTVTLFPPSSEELQAN[+1]K_.3	IGLL5	B9A064		67705	33726	32553	68949	135182	47774	46306	50261	20333	34265	105672	29335	92983	125176	171093	43740	108589	84282	52157	138525	118360	28144	87884	15574	47465	49749	86372	46823	22703	101281	95185	22646	58942	165278	185536	40067	87547	159231	65335	28633	32474	149073	42567	35443	71000	115832
_AN[+1]PTVTLFPPSSEELQANK_.3	IGLL5	B9A064		13523	63209	93459	22156	70233	80330	57334	8929	14331	72166	12506	5737	51797	14410	16893	10052	16293	6590	8993	76857	11204	23178	9258	23349	25401	3310	8111	55952	10421	171349	10451	9174	89880	19884	110892	11471	12839	21716	93610	9212	13869	123872	127165	9600	14754	202918
_AN[+1]PTVTLFPPSSEELQAN[+1]K_.3	IGLL5	B9A064		107045	37518	24127	69657	93130	50104	18803	51651	9596	17613	32613	32398	95196	84832	94269	94905	102938	45488	104122	140365	121693	57592	98087	3151	31418	52231	79639	35484	36191	103066	30091	24946	160884	167946	193315	69649	51187	165026	62583	57462	82277	158065	40761	95729	132996	178432
_LLLQ[+1]PSPQ[+1]R_.2	IGLL5	B9A064		1476	255220	7001	254567	14839	1507	78	2617	26979	1719	2542	56142	460	335	2791	3295	3197	1609	227	1432	1081	9588	39837	9685	5558	999	1141	699	425	1747	107280	7424	1424	3796	3544	1383	41328	124534	30656	49837	2019	2682	1862	971	2160	1538
_AN[+1]PTVTLFPPSSEELQ[+1]ANK_.3	IGLL5	B9A064		40683	45107	57950	40877	47771	50621	51753	23943	9592	78617	35716	25013	95174	50366	22335	34772	98135	30703	65657	43826	13943	37417	53789	3197	30514	35862	70682	51798	28660	92852	89404	19692	33556	169848	67565	53689	45450	44407	33723	35327	36843	146742	10226	37462	127380	180808
_AN[+1]PTVTLFPPSSEELQ[+1]ANK_.2	IGLL5	B9A064		919825	1338628	564953	443533	1582877	297363	999566	144355	649899	160414	1393360	694205	1089355	1444282	1444399	989072	1279131	811011	1034508	188736	327396	1130227	986297	903228	837332	821340	1091258	550682	281224	959192	872739	611312	1319229	1309032	1017598	230801	8922	1271470	362822	650682	580776	1204403	1056247	737602	809296	1036873
_VTVLGQPKANPTVTLFPPSSEELQANK_.3	IGLL5	B9A064		34361	3911	19776	2549	578	695	1198	9908	12304	10737	72981	1648	2753	18923	408	2377	1188	922	2395	1651	2070	15398	1183	33142	454	1345	771	1684	1054	2039	655	27385	6376	2320	5475	766	24083	9307	486	47906	2345	1906	3350	1387	2272	552
_M[+16]AVVATLR_.2	ZNF587B	E7ETH6		23011	26950	10093	40430	24850	18004	19144	15034	39872	13795	17379	14851	12522	16123	25476	18422	20423	17035	19829	17120	13113	18222	21384	16753	18109	17228	12286	23343	18418	20518	30516	51437	16616	19345	20018	15621	16461	18042	18153	15773	27286	23198	22935	15284	20167	18075
_SYSSQ[+1]VLFDWMTR_.3	UBXN8	O00124		2375	953	10	738	3114	1221	3028	3614	861	1284	2888	1379	1595	2787	3173	1458	2194	1531	4237	2871	1543	1878	1987	60	2300	1464	2062	2697	1583	2075	2260	10014	3363	2710	2799	1981	2435	1908	1778	1385	2509	3399	2713	2210	2049	2422
_LQQQELR_.2	KIF2A	O00139		1147	152	1410	7507	479	335	811	87	545	220	183	209	109	1928	181	5962	867	88	770	1298	1053	501	306	13835	1287	897	4725	1115	1722	2696	450	864	5265	2094	269	486	1224	220	2850	327	1582	1143	1312	213	2023	227
_AALANLC[+57]IGDVITAIDGEN[+1]TSNMTHLEAQNR_.3	PDLIM1	O00151		10639	6135	1048	2421	10609	2348	2651	848	2291	11284	2059	1845	1579	8023	1558	1026	2028	7144	7082	10448	4677	6928	2578	4674	12768	765	10551	10506	7251	3540	13716	1159	2543	6786	8506	7244	1112	8816	17706	16072	11206	8004	2831	1228	11540	3781
_TN[+1]IVTASVDAINFHDK_.2	ACOT7	O00154		7138	3826	4657	5877	9105	3798	6762	9814	3660	6016	9615	4268	5770	8840	6677	4041	7712	4960	8372	8999	3992	6674	5926	10	4279	3033	5809	6325	4709	6842	7570	8981	8429	7938	6570	5779	5128	6323	3338	2675	4231	11875	2947	3579	3674	5400
_WPEPVFGR_.2	MASP2	O00187		1859	27531	12873	2116	94	487	580	543	1628	629	427	4913	466	256	21828	787	1155	1791	571	18426	3026	307	1101	20303	721	2735	5403	6673	1020	412	1432	3391	329	449	450	600	123	1613	276	19626	380	1574	1714	690	2873	335
_QLQLSEVPVLDR_.2	LEFTY2	O00292		14581	95804	70036	110452	10844	5930	17397	18169	57558	4443	20343	4875	11977	15321	12120	137	20198	976	1130	9495	9048	10551	10296	27327	5875	810	1196	5764	635	8414	13192	554	14583	15726	19566	13288	18076	14130	1020	1294	606	17647	1371	13359	8690	16628
_LEEIDGFFAR_.2	QSOX1	O00391		1379	12737	1284	20806	13013	25638	28124	24808	19444	20294	18465	18649	1202	16942	9435	23313	17945	24113	20689	17823	20400	20711	15281	22323	12171	19384	20725	18860	15478	14485	1293	70506	23887	21165	21300	26653	19534	17152	18227	16666	22518	22236	16185	16371	1393	20893
_DVQNVAAAPELAMGALELESR_.3	QSOX1	O00391		1258	2816	3	561	1093	2316	1373	2370	798	2512	1571	2351	764	1736	2202	2573	2262	2603	1978	1036	1328	1815	2502	3309	1297	2369	1162	1328	1333	1987	1294	84	2650	1960	1355	1152	2001	1130	2234	1340	1261	168	2031	2788	1731	2699
_LAGAPSEDPQFPK_.2	QSOX1	O00391		188	10430	4	2767	1998	307	807	873	2096	542	811	253	273	947	676	2361	239	151	55	1521	6356	394	432	28869	300	486	2574	1471	234	1127	754	1200	480	352	329	311	569	630	121	588	264	1730	1672	1458	276	434
_NNEEYLALIFEK_.2	QSOX1	O00391		493	2913	11068	3571	616	414	1392	407	1	300	151	374	382	428	409	183	643	341	432	667	243	442	599	14	804	450	197	489	410	510	246	6021	513	371	751	974	152	952	722	1041	340	639	685	580	391	676
_VGVWNVPYMANVYLIK_.3	PLOD2	O00469		189	2	46520	110321	36972	25085	193	149365	72081	29287	17780	180608	117	25841	34131	33441	333	19	18679	25105	18570	12140	21866	63051	3	143648	440	26080	16538	30995	20791	30115	20636	192035	40	18129	20331	3374	8721	1178	23494	2143	270	16124	19328	19116
_APQ[+1]AVSDTVPER_.3	ELL2	O00472		9453	7403	8	12698	12074	6725	11706	8784	5801	7810	10910	6845	10618	13619	15294	5735	11011	6344	10009	13579	10801	8953	10334	14	4956	6631	12927	11235	6638	10208	12199	10073	7721	10561	16730	13244	13548	15443	5964	6083	12125	13352	12633	12640	13289	14083
_AGIALNDNFVK_.2	GAPDHS	O14556		684792	471704	907721	10391	1230993	630272	40	564433	672	631793	802669	680200	828594	1157488	1228931	42	90	715155	772893	971781	790613	584878	669044	1711	237	735938	1106944	994300	620094	878721	678633	681065	1033998	169	248	889947	837985	1045928	544142	530609	867480	77	980221	628755	804300	1124675
_TGHVIAVK_.2	MAP2K7	O14733		12590	9443	5890	7568	12181	13304	15342	13220	10514	10637	10662	10657	11662	9353	242	12024	9593	13694	11506	9593	10625	9397	13291	9049	12447	507	12436	11617	11660	12285	13333	14739	13474	13944	10775	13928	11939	12596	10991	11671	7585	10472	13206	14046	10361	10467
_AALN[+1]AVR_.2	SLC9A3R1	O14745		545	5155	7488	7110	323	1067	250	445	6341	430	678	663	187	481	1880	526	521	557	559	660	1541	179	246	12738	545	385	519	758	619	679	553	2650	410	1834	1536	510	536	1169	357	1655	971	580	709	565	745	1456
_PLITR_.2	NRP1	O14786		4585	48253	3242404	2262673	23743	4745	707315	3811	1137948	3345	664566	3969	4777	16975	4607	592779	710815	5354	14810	791595	765895	9592	17462	956944	4113	4690	20108	740593	2577	821811	787253	587107	729606	729529	22466	756152	19044	20026	4940	6599	4281	7585	18877	11369	3289	6738
_TYKIDVSSNGEDWITIK_.4	NRP1	O14786		346	2	5	2	101	273	369	106	230	418	295	283	388	389	457	158	443	291	524	344	365	285	215	6986	246	47	355	346	186	338	397	261	236	1	325	342	332	67	1	66	193	42	276	385	607	632
_LNILNNNYK_.2	APOL1	O14791		22271	168622	200381	179167	24253	30633	32484	35129	101663	23594	17348	28161	34609	33731	23658	47832	16850	39152	26328	30182	20342	17933	21718	126015	50410	40069	25992	28047	24223	24286	22475	24838	23433	26166	35921	34305	30730	31459	49019	53443	27053	27157	22015	28171	22153	17512
_VQQNVPSGTDTGDPQSK_.2	APOL1	O14791		13613	54599	74979	190056	20214	24480	22500	19748	109461	14494	11393	15616	23949	19866	15657	27624	11577	29283	16466	19243	11502	14728	13248	326419	24702	27002	14664	15422	18847	14916	16629	10617	16647	17449	18860	22349	17784	17349	23358	22253	16343	21196	15314	15582	12635	10413
_VAQELEEK_.2	APOL1	O14791		3983	26735	25736	76437	6169	5653	4928	4597	30847	4449	2467	5267	6563	6468	4168	7495	2672	6373	4347	5244	3519	3226	3177	35583	7012	7063	4281	3972	5060	3421	4289	3689	3922	4180	4703	6170	5334	6030	6342	7913	4694	5127	4235	6352	3642	2630
_SETAEELKK_.2	APOL1	O14791		5019	19620	28057	90423	8320	7177	6128	6300	39060	6157	3822	5864	8341	7162	4989	8592	3016	8051	5589	6952	4831	5770	4565	46376	11873	6611	4922	4834	5925	4556	5706	2312	5225	4285	5827	6063	4713	5855	7104	7628	4548	6869	4054	4901	3449	2635
_VQQNVPSGTDTGDPQ[+1]SK_.2	APOL1	O14791		6677	27688	17784	87515	10671	12313	11608	10525	54175	7617	5404	7727	11765	9672	7812	13330	5462	15290	8137	9622	6162	7519	6179	150857	12833	13350	6995	7202	9389	7162	8922	5279	8691	9496	9695	11020	9080	8505	12063	11445	8563	10906	7208	8112	6168	4775
_VTEPISAESGEQVER_.2	APOL1	O14791		18108	8866	1446	37231	27677	28879	25916	24149	32631	17145	13467	16895	24070	21704	17599	27837	15132	38057	24260	25528	16066	18862	17743	97587	36269	33729	17083	17815	22562	18251	21429	16652	19896	16091	23423	19768	20443	19443	28682	28706	17795	23238	20740	21047	17922	12579
_ALADGVQK_.2	APOL1	O14791		1172	59917	80562	1318	2855	2666	2348	2661	4	2077	846	1746	2532	2160	1739	2864	971	3022	1882	2897	1695	2031	1367	2904	3011	2796	2104	1415	2614	1893	1533	2182	1757	1548	3180	3032	2564	2221	2963	3155	1942	2567	2259	2609	2029	1561
_VTEPISAESGEQ[+1]VER_.2	APOL1	O14791		10036	3018	27821	18660	15514	16675	14892	13355	19911	10027	7937	9976	13473	12772	9830	15408	7660	20830	14073	14748	8751	10727	9468	50347	20695	19055	9243	9612	12715	10658	12083	9795	10913	8454	12823	10538	11119	11466	16782	16766	10125	12950	11367	11920	9975	6799
_LNILN[+1]NNYK_.2	APOL1	O14791		9051	65114	77197	70736	9336	11828	12921	13559	36988	9636	6980	11503	13786	13000	9717	18669	7195	15473	10168	12467	8488	7484	8636	40710	19837	16643	10247	10959	9475	10294	8992	9840	9992	10794	14788	14398	12252	13093	19978	21374	11222	10917	8912	11936	9543	7138
_VAQ[+1]ELEEK_.2	APOL1	O14791		3726	24224	16557	69963	5944	5263	4505	4272	26683	3981	2083	4874	5961	5842	4215	7185	2489	6024	3705	4694	3182	2885	3245	27624	6871	6662	3803	3515	4918	3171	3709	3192	3636	4029	4560	5920	5184	5773	5693	7606	4532	4566	3997	5835	3481	2366
_ALDNLAR_.2	APOL1	O14791		5563	6276	3588	12273	9243	11204	13103	11091	13713	9654	6150	8413	10987	8576	7752	14795	4711	15022	8595	10792	6005	8331	8245	26162	14492	15468	8441	9082	9757	9188	6555	9849	9277	9639	11255	11398	9313	9632	15722	14499	7094	11544	8271	10762	5669	4769
_NEADELRK_.2	APOL1	O14791		1	5	22	2504	1728	1672	1289	770	3777	1408	793	767	1377	844	977	1719	1	2508	1068	899	1	1803	1	16382	1693	1660	1	1	1296	978	1123	556	917	1	977	868	994	859	995	746	1	1159	1099	1577	1	1
_VQQ[+1]NVPSGTDTGDPQSK_.2	APOL1	O14791		1	3	75390	188821	19512	1	22342	19028	100425	4619	10921	1	1	1	1	27216	11542	171	15971	18715	11350	1	1	315717	24684	17425	14284	15359	1	14334	16490	10660	1	17257	97	193	17050	1	272	22111	16295	17460	15317	68	12219	10386
_EFLGENISN[+1]FLSLAGNTYQLTR_.2	APOL1	O14791		1132	3704	4521	2091	2169	2836	2566	1829	2	1683	1159	1821	1928	1441	2198	2241	1190	2184	1629	1848	784	1430	830	16	2574	2756	1422	1625	1732	1370	845	3080	1921	1632	1364	1591	913	1444	1789	1507	886	1630	1249	1615	818	1157
_EFLGENISNFLSLAGNTYQLTR_.2	APOL1	O14791		1265	4072	1743	2161	2620	3008	2758	1944	2121	1794	1287	2076	2284	1685	2592	2417	1234	2215	1705	2009	828	1746	753	10	2564	3142	1354	1445	1858	1445	841	3152	1869	1937	1521	1860	1050	1618	2048	1365	1045	1733	1360	1718	1114	1312
_EFLGEN[+1]ISNFLSLAGNTYQLTR_.2	APOL1	O14791		1310	4112	2826	2157	2620	2983	2741	1977	2185	1794	1288	2205	2491	1685	2614	2475	1245	2304	1739	2033	892	1749	791	21	2622	2963	1417	1423	1930	1483	904	3140	1923	1960	1524	1860	1051	1616	2042	1316	1068	1754	1414	1753	1171	1306
_KVAQELEEK_.2	APOL1	O14791		1684	3973	854060	500664	2282	2736	2851	2560	305061	2715	1433	2989	3599	3135	1869	4633	1233	3195	2417	3183	1668	2066	2094	634214	4126	3328	2300	1385	2248	1829	2321	556	2241	2265	3468	3930	2839	3763	3951	4598	2306	3132	2200	3143	1565	1515
_VSTQNLLLLLTDNEAWNGFVAAAELPR_.3	APOL1	O14791		99	1	3	1204	708	697	648	726	2	248	1	432	246	491	35	466	373	910	769	621	281	320	375	25	646	654	489	534	630	716	202	488	411	540	542	322	608	551	509	518	333	748	466	682	176	1
_VSTQ[+1]NLLLLLTDNEAWNGFVAAAELPRNEADELRK_.4	APOL1	O14791		1047	2968	596	2076	2888	4201	4206	3634	1092	2782	1690	3217	3796	3595	1523	4411	1746	4275	2959	3173	816	1598	2081	1450	4014	4284	2782	2844	2685	2095	656	3229	2674	2473	4125	3455	3005	3645	4529	5156	4094	3057	2391	3901	1422	897
_VSTQNLLLLLTDN[+1]EAWNGFVAAAELPR_.3	APOL1	O14791		162	1	441	1655	529	750	615	912	1	274	341	431	233	452	422	650	564	958	802	548	740	332	497	8	568	649	1021	525	673	611	221	213	448	588	554	504	637	561	582	619	531	647	576	741	269	2
_VSTQNLLLLLTDNEAWN[+1]GFVAAAELPR_.3	APOL1	O14791		99	1214	4	1201	524	707	672	156	3	245	55	429	226	473	1	474	374	920	796	393	603	320	346	19	619	679	770	505	195	721	1	182	473	547	542	136	610	551	509	523	333	716	552	682	1	1
_VSTQNLLLLLTDN[+1]EAWN[+1]GFVAAAELPRNEADELRK_.4	APOL1	O14791		961	3588	1086	995	3050	4562	4670	3783	1046	2980	1754	3448	4047	3929	1693	4933	1686	4374	3262	3162	792	1647	2205	9	4238	4774	2944	2875	2509	2198	719	3332	2351	2231	4202	3149	3045	3528	3192	5667	4338	3042	2462	4144	1259	580
_PLGDWAAGTM[+16]DPESSIFIEDAIK_.3	APOL1	O14791		2560	12446	6372	37613	2559	2759	4306	2098	13326	3198	1354	2122	2879	2422	2737	3166	1430	2713	2930	2273	1324	1702	1661	34387	3209	2330	2813	2182	2501	1535	1853	6281	2815	1777	2643	3763	2425	1728	2776	2894	2798	2609	1021	3075	2222	1350
_PLGDWAAGTMDPESSIFIEDAIK_.3	APOL1	O14791		1742	2283	6375	14219	2603	2423	2441	2747	4656	2456	1901	2365	3386	2295	2375	2998	1466	3357	1794	2115	2238	1582	1434	3586	2325	4054	1760	1905	1735	1470	1295	3141	3655	2575	1854	2664	2082	2309	3162	2683	2146	2842	728	2653	1511	1096
_SETAEELKK_.3	APOL1	O14791		24	4	9	7	53	153	60	133	5	90	29	38	64	49	116	159	16	147	10	128	21	67	83	19	315	322	44	61	83	44	52	29	158	125	214	242	195	201	433	345	214	140	118	250	114	35
_VNEPSILEM[+16]SR_.2	APOL1	O14791		3417	2500	637	8508	2499	7784	8066	6208	5733	6121	1489	4383	5697	6539	1868	6469	1238	8519	6784	6866	641	3171	1665	21185	13098	4816	2273	710	3811	5313	4694	9035	3552	1114	4690	7540	4197	4336	7882	7071	4269	5347	1153	5663	2273	2531
_VSTQNLLLLLTDN[+1]EAWN[+1]GFVAAAELPR_.3	APOL1	O14791		99	1	4	1074	589	713	672	150	2	246	55	434	289	488	1	256	400	305	820	413	256	170	92	13	222	679	49	459	201	694	1	183	483	47	213	136	105	541	507	523	91	737	205	702	421	43
_VQQ[+1]N[+1]VPSGTDTGDPQSK_.2	APOL1	O14791		1	3	75372	188131	19535	1	22112	19062	99812	1	10919	100	1	40	1	27015	11630	169	16618	18163	11088	30	1	316202	24501	17438	12560	13194	1	14396	16589	10568	1	16922	7996	198	17363	1	328	21848	16072	1	15229	43	12199	10391
_VTEPISAESGEQVERVNEPSILEMSR_.3	APOL1	O14791		6101	3	3	3594	10938	8988	6814	9059	6132	8385	4905	8214	12654	10085	5530	10902	4002	7826	6120	11328	6936	7224	4979	1942	17977	14685	7207	6917	6269	3791	4508	23309	11616	8540	9907	8461	11125	9817	15886	16000	9009	6998	5920	9659	4005	3944
_VNEPSILEMSR_.2	APOL1	O14791		3480	1822	11923	4	4955	13462	54	9265	3	5007	2848	7078	8740	4192	88	4966	4659	19553	55	5848	6521	2924	3499	8	10781	20508	865	5518	8585	5926	5222	14522	98	6518	9612	254	8121	7378	14755	13596	6480	10179	10076	9851	3610	2950
_VQQNVPSGTDTGDPQSK_.3	APOL1	O14791		1	987	313895	6388	22671	511	340	585	2603	274	34	432	66	408	499	703	227	701	428	522	151	188	99	7625	581	1518	49953	579	584	63	435	572	1464	1059	1747	2343	1426	1573	1398	1467	1015	810	757	759	593	207
_NEADELRK_.3	APOL1	O14791		710	1171	4818	848	188	153	251	321	590	167	385	566	486	508	763	2178	534	453	183	392	435	146	523	21	184	88	1117	979	297	749	476	1	532	354	571	529	718	737	1049	711	315	243	698	251	420	883
_LNILNN[+1]NYK_.2	APOL1	O14791		7897	54410	64834	61363	7789	10196	11292	11407	28920	8086	5872	9964	11667	11563	8128	15965	5582	13398	8576	10515	6986	6099	7288	33685	16593	14531	9015	9256	8444	8855	7215	8395	8128	8944	12783	12170	10561	10784	17235	18022	9473	9107	7407	10169	7730	5953
_SELEDNIRR_.2	APOL1	O14791		175	163	411	4	1368	5883	1732	1919	2	1888	786	1628	1658	165	776	4285	732	79	1362	292	2732	90	344	6	6	32	167	62	1929	76	245	1	110	806	82	1921	1182	1	296	68	6	436	691	2244	186	100
_VTEPISAESGEQVER_.3	APOL1	O14791		1	2	5	2	10063	209	1	184	771	132	15373	220	103	125	1301	17386	83	14607	118	14618	160	5856	97	10	165	190	31	31	245	12328	68	9025	441	122	219	120	320	254	199	2796	162	565	1	593	144	453
_PLGDWAAGTMDPESSIFIEDAIK_.2	APOL1	O14791		3982	2003	1890	6991	4025	3464	4633	3903	2106	3121	3709	3875	3344	4148	1972	3453	3090	3383	6472	4095	3302	11629	1819	7762	3462	4649	3768	3762	3212	2123	4628	2991	3028	3632	4811	1783	3916	3890	1064	2955	3919	5768	1350	3307	1834	4703
_KVAQELEEK_.3	APOL1	O14791		676	11608	12	10681	1616	887	78	123	140	687	72	1189	223	147	1128	260	446	172	1963	311	769	857	62	3095	150	454	94	1	101	741	764	10214	171	307	236	228	589	311	267	504	197	1913	328	326	203	1079
_PLGDWAAGTM[+16]DPESSIFIEDAIK_.2	APOL1	O14791		1496	7008	1	8980	1779	4410	4959	2558	5379	4108	1214	5859	3082	4168	6751	2622	4873	2504	5536	3239	2356	1628	1127	10228	2579	2939	3923	3173	2040	5758	1988	3974	1037	1634	7292	2624	1873	1480	2588	1204	2506	2287	1219	4055	8051	1493
_LTDVAPVSFFLVLDVVYLVYESK_.3	APOL1	O14791		100	723	581	1526	156	111	132	142	4472	1461	2147	4226	4058	1452	9011	789	1024	934	1461	307	71	2038	449	5	30	1371	2110	834	974	45	289	697	27	1245	44	332	113	2900	810	2030	1429	447	46	3620	2444	1141
_EKVSTQNLLLLLTDN[+1]EAWNGFVAAAELPR_.3	APOL1	O14791		509	632	2605	525	1307	1827	1947	1269	2	399	360	196	1185	1388	89	1449	1352	1287	1348	525	1377	191	1152	12	386	525	1517	1384	1610	1221	915	686	1163	1585	1586	1515	1723	1226	1092	1172	2281	1408	1652	1537	221	911
_LTDVAPVSFFLVLDVVYLVYESK_.2	APOL1	O14791		105	823	17496	1200	2367	4841	35	86	4467	3420	3311	3530	4443	3214	5725	950	533	2883	90	214	2804	6124	3184	985	2845	2003	4189	991	2592	355	305	10557	4870	1348	87	330	68	3188	150	2829	2810	299	114	2710	3024	1593
_LKSELEDNIR_.2	APOL1	O14791		5181	18467	27915	1831	261	3855	57	4145	579	105	6185	6220	3638	4894	4714	3638	3034	558	5685	4884	5425	3201	4683	30649	6161	1261	761	3429	3576	1	4086	4274	2511	5085	7011	4814	5869	2631	6368	2782	5825	7930	4973	101	403	5470
_VQQNVPSGTDTGDPQ[+1]SKPLGDWAAGTMDPESSIFIEDAIK_.3	APOL1	O14791		13640	1744	3981	5146	7264	8987	13243	3012	2786	3448	18917	4664	4996	9362	9435	8121	5184	1964	2439	3189	5051	3704	4840	900	5641	1826	7525	6900	5591	7381	13787	9054	7518	10270	12140	3669	4349	8854	18632	4205	9188	5068	4953	5758	6067	4414
_N[+1]LQLQLFMAQQEQRR_.3	N4BP3	O15049		21773	6906	7344	6854	19365	13726	12294	11739	3659	11371	16370	8239	13906	22030	23114	16760	16749	16768	15922	20346	24641	15013	15766	213461	9127	19461	13295	13571	10606	14732	23880	10458	17228	14885	28031	16860	19826	24423	11218	12758	18406	24342	18661	24312	25570	23342
_N[+1]LQLQ[+1]LFM[+16]AQQEQRR_.2	N4BP3	O15049		16295	19724	33569	23598	36253	10992	17777	9733	13602	12247	6907	12635	15679	18422	31412	19065	6968	21202	20635	20661	56546	20060	16539	22082	7168	18412	25018	22037	16752	19940	22361	15505	3938	5792	15382	10856	18651	13692	6793	5545	17847	24310	18316	18583	20429	20057
_VQQHQQYPMPELGR_.3	KIAA0355	O15063		23213	26616	12498	8432	8849	18230	17226	18212	41530	20381	1865	22042	21836	16707	10831	2084	1336	1838	14216	1114	20256	25935	17807	21161	13557	12826	18081	22118	22515	14548	11847	14008	32543	35589	22960	21280	10735	14073	18593	11483	50819	8271	12563	63040	12040	58380
_LNQKEEVLK_.2	CEP290	O15078		278352	711809	1016883	808895	215967	319323	235929	293381	619922	373112	330647	372761	260613	293893	256270	217127	319956	254523	345715	327691	294834	262689	239570	1317255	361525	267292	282511	194850	448172	319486	415010	20848	242633	318723	439556	412887	406649	367812	417019	336901	237572	379856	409077	396634	276778	306209
_M[+16]LTEQVEQ[+1]YTK_.2	CEP290	O15078		1281650	735872	583100	1122746	1290917	1595402	1876347	1646379	1014582	2146	1496927	548567	1617105	2099	1605382	1417752	1385295	1467384	2022	1606515	2706	1180614	1157751	718763	1018496	1669616	1826235	1593750	1999	3156	688909	4009492	1634238	1482403	1746350	1585302	1126461	1259722	1857	2007	1849015	2102	1803	1395744	1642428	1123935
_APDLM[+16]QIMEAVLGR_.2	VILL	O15195		142640	325979	599580	618873	133438	134350	117249	112204	225778	155748	159389	164158	143631	178164	172753	113765	136132	107821	143146	148175	125814	143096	162836	566469	160139	151896	140239	155565	125013	147768	159400	16120	138144	103306	5548	114588	129188	127543	154360	138925	176032	136351	138224	103667	132470	130131
_APDLMQIM[+16]EAVLGR_.2	VILL	O15195		142640	325979	599580	618873	133438	134350	117249	112204	225778	155748	159389	164158	143631	178164	172753	113765	136132	107821	143146	148175	125814	143096	162836	566469	160139	151896	140239	155565	125013	147768	159400	16120	138144	103306	5548	114588	129188	127543	154360	138925	176032	136351	138224	103667	132470	130131
_LLHIK_.2	VILL	O15195		9826	671	1027	1839	7567	14100	10849	13651	4491	13701	11434	12718	10910	14763	7579	5473	10965	5360	11226	16562	10680	503	9616	3015	8483	6281	13088	13147	12295	9344	11662	123	10918	10518	11366	11888	11432	18300	9157	9367	15587	15502	8429	8304	10606	14522
_LGGQ[+1]AVGTR_.2	LAMA5	O15230		9052	85773	383057	128484	10263	6681	7895	6402	92989	7000	8254	6744	8589	9178	14429	8743	6180	6875	7381	7207	7445	10346	9069	368461	7896	6856	7661	11453	8311	7593	8367	6839	6259	10162	8170	8086	7981	8987	6540	7829	10009	7467	8958	6143	7112	8177
_LAQISR_.2	ALOX15B	O15296		5823	4836	1611	15116	7994	9191	367	9490	4943	7078	9139	3911	7047	5384	3873	347	8927	11001	6302	7379	9897	9789	7208	96	5499	8003	9993	6463	6901	6868	8184	41096	7714	6601	10466	7780	5150	6510	5381	4406	8329	359	8508	8397	12520	10362
_N[+1]QILIIDEATANVDPR_.2	ABCC4	O15439		9494	121918	86482	146936	8183	194738	12448	162724	112392	12512	9352	3131	5752	5605	241559	195803	19910	3483	4777	26157	29714	21107	201960	106883	5389	170563	10662	10873	139195	5844	24568	108919	148441	134985	238847	152232	181641	241752	11488	12118	177815	26045	9078	4301	266661	28428
_GTIDPKEPSTYEYVK_.2	CLOCK	O15516		1967	15769	34774	15816	2410	1122	1228	1157	12835	1540	2001	1445	1685	1173	2917	1605	1253	1295	1867	1446	1840	1265	2266	49275	1920	585	1251	1748	1198	1541	1795	1957	1048	2218	1522	1093	1156	1070	1306	1136	1508	1337	1807	831	935	1139
_TVPVPEK_.2	MEFV	O15553		967	3877	9254	5041	827	249	359	174	3	374	43	94	160	498	817	1666	206	494	101	373	1821	48	558	4615	1209	190	339	668	115	70	206	414	1154	149	1161	757	426	462	64	670	739	264	539	216	981	1528
_N[+1]PFVIN[+1]DLN[+1]MQYLIQDR_.2	PPIP5K2	O43314		2330	8813	19794	3254	695	2395	3201	665	2846	2649	2007	1733	2682	2320	4567	1560	1421	2133	1923	2410	2140	1933	2140	6	593	703	1561	734	2298	1879	1500	7909	2311	1754	3641	1262	2028	2155	2806	2735	1155	2138	1744	1302	7429	3169
_N[+1]QVAEM[+16]LGHKYGVAC[+57]VAFSPNM[+16]KHIVSMGYQHDMVLNVWDWK_.4	WDR62	O43379		3911	17012	7769	16211	4403	14198	688	1037	68006	20456	12043	16447	2890	3379	10293	3620	22498	4766	4467	3273	1316	8838	15953	72016	1350	1803	1464	16679	7691	9216	3220	4548	496	1732	3604	11877	11726	13066	6634	1835	3155	6023	12347	2558	4034	2576
_DPQVFLQPGQ[+1]VK_.3	FRS3	O43559		23128	14869685	38838349	31834397	5341835	4615580	4601610	4150719	23682118	4756344	4510059	4626067	5182189	4864306	7429653	4758348	3832974	4110031	4277297	4911523	4966939	5031593	4881163	46731987	5880641	5115531	4406137	6123280	5568766	5188544	4717664	5887810	4923758	5349961	5770040	5696842	5379757	5729886	4559048	4788884	5446753	3951175	5378116	5120934	4941241	20274
_LFSVC[+57]DERWADDLYPK_.2	HCRTR1	O43613		867	3	661	459	340	599	1249	564	727	402	3324	253	2608	927	2355	253	2769	686	795	463	1733	1180	2875	550	1166	1784	1047	1077	1731	808	1983	2632	410	1436	1231	319	864	612	1566	516	964	610	516	266	1433	1109
_IWLDNVR_.2	CD5L	O43866		24866	5971	7204	4773	36060	10537	18122	7103	3271	13847	22595	12353	18541	26848	19367	13307	21955	14852	29827	26513	21801	24799	21123	13880	12747	10413	15629	17764	13497	13592	28871	17276	8229	7007	9643	11821	25112	22221	10637	10420	14159	24061	13122	14089	25776	19693
_LVGGLHR_.2	CD5L	O43866		5426	645	11	559	4555	1478	3126	1334	292	1620	5224	2998	3892	6085	5719	2822	3714	3229	4551	5170	4878	2316	4920	13	2938	2648	5042	3507	2422	3771	6213	4236	1351	1782	2093	3055	6030	5923	3069	2558	2237	4566	2604	2981	6210	5409
_SLSPSFR_.2	CD5L	O43866		11846	575	1124	6	10114	4069	8132	3218	211	3405	10775	6752	9281	13179	13259	5233	10489	5436	12567	13113	11110	4306	10520	6	7363	5357	9780	9401	4800	6811	11929	7617	4213	4077	4413	9875	16842	16700	8108	6773	6596	11212	5466	7455	15230	14368
_LEVLHK_.2	CD5L	O43866		1021	3	7	5	1935	254	1483	396	21226	769	1243	654	960	1464	1304	435	1412	417	2099	1619	1687	1798	1132	9	742	328	1043	1344	1143	899	2146	908	708	409	651	980	1642	1610	689	788	808	1961	601	924	1594	1425
_VLIQSVSC[+57]TGTEDTLAQC[+57]EQ[+1]EEVYDC[+57]SHDEDAGASC[+57]EN[+1]PESSFSPVPEGVR_.4	CD5L	O43866		9918	674	1201	1432	12070	2712	6621	2309	430	5988	8845	6029	7956	12082	11150	3836	8767	4462	11565	12986	11814	7718	8108	3715	6171	4772	6071	6343	6436	4812	9724	11886	3709	3991	4562	7782	13789	10432	6160	6295	6613	7214	5850	7249	12007	9892
_VLIQSVSC[+57]TGTEDTLAQ[+1]C[+57]EQEEVYDC[+57]SHDEDAGASC[+57]EN[+1]PESSFSPVPEGVR_.4	CD5L	O43866		8185	706	3372	1481	9072	1933	4423	773	591	4734	7258	4942	6627	9631	8712	3216	7651	2948	10466	9868	8797	6196	6358	7527	5131	3914	4767	5298	5343	3289	8019	10636	3343	3255	3520	6024	11356	11560	5284	4297	5184	7857	4418	5422	8798	7469
_VLIQSVSC[+57]TGTEDTLAQ[+1]C[+57]EQ[+1]EEVYDC[+57]SHDEDAGASC[+57]ENPESSFSPVPEGVR_.4	CD5L	O43866		8068	1084	908	783	9947	1972	3711	1830	888	4788	7331	4976	6723	9802	9338	3204	8012	2952	10428	10218	9024	6206	6626	5944	4969	3879	4836	4745	5283	3709	8224	10370	3156	3163	3352	6114	11538	11388	5023	4074	5309	7984	4552	5619	8963	8165
_VLIQSVSC[+57]TGTEDTLAQC[+57]EQEEVYDC[+57]SHDEDAGASC[+57]EN[+1]PESSFSPVPEGVR_.5	CD5L	O43866		8265	2	939	1044	9900	1898	4992	4017	933	4892	7396	5009	6827	9759	9476	3108	7651	3383	10401	10160	8749	6196	6783	4932	5221	3773	4725	4497	5410	3815	8105	10599	2931	3386	3505	6236	12160	11388	5292	4807	5243	8067	4556	5619	8798	8113
_VLIQ[+1]SVSC[+57]TGTEDTLAQC[+57]EQEEVYDC[+57]SHDEDAGASC[+57]EN[+1]PESSFSPVPEGVR_.4	CD5L	O43866		10139	811	2434	930	12261	2621	5877	2310	729	5885	8919	6082	8026	11874	11693	3338	8421	4394	12703	12974	11762	7625	8096	7	5951	4839	5953	5896	6296	4475	9724	12766	3612	3993	4299	7435	14233	13673	6222	5924	6139	9776	5495	6800	11804	9956
_VLIQSVSC[+57]TGTEDTLAQ[+1]C[+57]EQ[+1]EEVYDC[+57]SHDEDAGASC[+57]ENPESSFSPVPEGVR_.5	CD5L	O43866		7758	1308	921	3598	9913	3829	4423	489	2	4738	7287	4942	6723	9631	9476	3249	7651	3390	10383	10218	9240	6214	6487	6527	5092	3760	4767	4750	5272	3461	8307	10599	3236	3022	3333	6236	11874	11473	5452	4878	5243	7984	4556	5878	8963	8113
_VLIQSVSC[+57]TGTEDTLAQC[+57]EQ[+1]EEVYDC[+57]SHDEDAGASC[+57]EN[+1]PESSFSPVPEGVR_.5	CD5L	O43866		8068	297	896	771	9899	1479	4768	8323	1828	4773	7422	4976	6722	9353	9053	3175	7651	3383	9444	10218	9240	6214	6417	6502	4910	3760	4907	4958	5079	3479	8019	10424	2942	2795	3505	6024	12006	11560	5292	4116	5243	8086	4051	5453	9007	8113
_VLIQSVSC[+57]TGTEDTLAQC[+57]EQEEVYDC[+57]SHDEDAGASC[+57]ENPESSFSPVPEGVR_.5	CD5L	O43866		9048	445	1246	1287	11385	2436	5414	2002	785	5201	7819	5099	6801	10096	9871	3058	7256	4117	11150	10823	2400	6727	7007	9178	5516	3862	5006	5662	5625	4016	8404	11518	3455	3526	4422	6775	12145	11822	5712	5075	5808	8640	4903	6342	9552	8817
_VLIQSVSC[+57]TGTEDTLAQC[+57]EQEEVYDC[+57]SHDEDAGASC[+57]EN[+1]PESSFSPVPEGVR_.4	CD5L	O43866		9840	1494	2117	548	12196	2620	6565	2300	743	5873	8928	6075	7987	11445	12313	5017	8770	4426	12826	13133	10410	7735	7700	4630	5911	4886	6075	6321	6309	4586	9102	13287	3895	4141	4538	7409	12013	12989	6705	6302	6784	9602	5594	6408	10805	7329
_VLIQSVSC[+57]TGTEDTLAQC[+57]EQEEVYDC[+57]SHDEDAGASC[+57]ENPESSFSPVPEGVR_.4	CD5L	O43866		9979	1103	3	1631	11999	2575	6612	2334	483	5873	8928	6047	7987	11330	12168	3784	7848	3883	11506	10782	11767	6570	7700	9777	6240	3969	5991	6370	6406	4471	9538	13101	3967	4092	4538	7409	14316	13680	6093	6007	6616	9748	5496	7479	10932	9878
_VLIQSVSC[+57]TGTEDTLAQC[+57]EQ[+1]EEVYDC[+57]SHDEDAGASC[+57]ENPESSFSPVPEGVR_.4	CD5L	O43866		9844	1125	1302	549	12169	2619	6563	2300	4022	5873	8952	6051	7991	11442	12295	3788	8761	4426	9516	13173	9540	7721	7668	4623	5903	4903	5985	5222	6291	4599	9565	12238	3900	3758	4536	7402	13440	13004	6729	6316	6784	8375	5594	6442	6746	7329
_VLIQSVSC[+57]TGTEDTLAQ[+1]C[+57]EQEEVYDC[+57]SHDEDAGASC[+57]ENPESSFSPVPEGVR_.4	CD5L	O43866		9844	1125	3	549	12169	2619	6563	2300	4022	5873	8952	6051	7991	11442	12295	3788	8761	4426	9516	13173	9540	7721	7968	4623	5903	4903	5985	5222	6291	4599	9101	12238	3900	4141	4536	7402	12220	13004	6729	6316	6784	8375	5594	6442	6746	7329
_VLIQSVSC[+57]TGTEDTLAQC[+57]EQ[+1]EEVYDC[+57]SHDEDAGASC[+57]ENPESSFSPVPEGVR_.5	CD5L	O43866		9923	181	2526	267	12182	2426	6152	1945	827	5900	9014	6119	7991	11835	12469	4186	8693	7887	12878	13144	10566	7645	8066	9824	6217	4780	4349	4829	6503	4582	9307	13084	3449	4001	4536	7411	14007	12951	6262	7408	5963	9647	5471	7250	10830	10226
_VLIQSVSC[+57]TGTEDTLAQ[+1]C[+57]EQEEVYDC[+57]SHDEDAGASC[+57]ENPESSFSPVPEGVR_.5	CD5L	O43866		10678	423	1716	649	12267	2425	6588	2308	4082	5916	9006	6089	7991	11831	11468	3968	8705	8454	12848	12419	10873	7621	8295	9	6294	6509	4773	5655	1436	4599	9722	13102	1317	3897	4527	7411	14424	12872	6269	6337	6128	9652	5911	7251	10932	10193
_LVGGDNLC[+57]SGR_.2	CD5L	O43866		7814	10759	3344	9717	839	146	571	7915	6965	387	8493	7497	8024	568	134	7629	509	141	735	8259	8680	490	11048	12	7394	293	9296	9661	402	9622	1042	2784	6707	6797	9506	7862	674	541	10113	6593	54	726	207	6355	709	663
_GQWGTVC[+57]DDGWDIK_.2	CD5L	O43866		9068	13958	26540	740	6124	372	3749	2674	4860	793	2097	1467	825	3930	3020	1901	3442	5556	967	969	1217	1526	10904	7	437	5797	2044	3534	4762	2723	8637	598	5084	3748	2280	6576	3489	693	2193	8824	2389	1967	1192	4000	7766	3005
_VEVKHQN[+1]QWYTVC[+57]QTGWSLR_.3	CD5L	O43866		6731	2011	17730	3983	418	4631	4324	229	3915	4302	6707	6338	439	1059	822	852	706	6675	5043	5571	6400	4767	6352	8	4552	671	7403	732	4311	5131	5962	2078	3876	5652	6643	2900	206	606	6542	6255	5320	653	5265	1489	4276	6123
_GQ[+1]WGTVC[+57]DDGWDIK_.2	CD5L	O43866		8814	13246	24619	4	781	5555	5585	3097	6286	1986	2345	1585	3930	1591	4705	1318	509	5497	6440	2878	5577	10080	10894	16425	1380	3354	4527	4390	1280	2628	2691	1845	3702	5135	10171	7265	4727	3117	2290	7265	4878	1331	2742	4341	10102	2130
_NTC[+57]N[+1]HDEDTWVEC[+57]EDPFDLR_.2	CD5L	O43866		4065	3197	5511	6771	2509	4934	6153	4693	5948	651	5550	3924	3505	5509	4136	3199	935	5589	6419	7189	5986	6280	4503	6487	5605	4437	3642	3045	5175	4854	3302	3446	3454	4091	5411	1755	4148	3978	3149	3619	4069	5169	813	5019	8404	5437
_DVAVLC[+57]R_.2	CD5L	O43866		208	219	14	99799	32440	375	378	177	578	481	297	192	109	172	202	82	1	547	222	206	334	643	730	9	593	23	322	193	6953	294	26	1	17	1	202	225	362	345	78	354	32	56	329	111	169	177
_VLIQSVSC[+57]TGTEDTLAQC[+57]EQ[+1]EEVYDC[+57]SHDEDAGASC[+57]EN[+1]PESSFSPVPEGVR_.6	CD5L	O43866		1213	1239	17729	260	2004	3205	160	3696	174	1035	120	469	277	207	227	1650	1913	187	1247	170	777	164	2481	20202	271	1830	383	780	2550	677	6314	457	1300	2960	3164	2865	3115	814	1706	3097	1706	465	823	2092	3648	5469
_GVWGSVC[+57]DDNWGEKEDQVVC[+57]K_.3	CD5L	O43866		195	2457	7	1	1397	1003	449	347	206	1185	829	1157	188	974	360	1129	442	559	949	1498	842	1549	2848	4	696	964	3396	2208	439	2380	366	256	673	698	4229	237	375	1019	812	669	1	810	1662	1342	895	408
_FM[+16]GDEGSVDDTSSDAGGIQ[+1]TLSLFNSLSSK_.3	MCM3AP	O60318		6406	2	5	6	6107	5906	5091	5808	2	7458	8265	6496	5298	7356	9702	6881	8769	8214	6926	7701	8394	8023	8738	4	7137	10396	9386	12679	8566	9196	12638	321	9521	8621	12203	7377	10172	9125	8100	7017	8299	10453	10741	5513	8448	8554
_FM[+16]GDEGSVDDTSSDAGGIQTLSLFN[+1]SLSSK_.3	MCM3AP	O60318		4726	2	5	5	4605	4986	2961	4775	273	6537	6379	5573	3720	5565	6930	5610	6925	5767	4855	6609	6526	6150	6595	5	2773	7768	6410	9896	7711	7075	9184	508	7344	7256	10178	6112	8127	6431	6689	5295	7390	7761	8442	3721	6322	7230
_TVVAVEVQDLK_.2	KIF1B	O60333		783	4853	17242	16135	1381	684	1223	862	8129	1053	1313	1168	955	950	1446	726	663	414	924	394	805	1289	964	22561	619	840	701	803	767	607	1007	1549	1016	865	809	971	1018	1031	469	620	626	398	458	606	455	495
_HLQ[+1]NGIIR_.2	DSCAM	O60469		803	8180	19142	14516	749	692	875	465	8944	642	869	877	907	1051	3298	1179	1161	506	524	872	895	1760	1152	37517	1493	1871	1006	1797	2212	1198	544	991	1171	1690	1391	1297	1670	1928	928	1134	1419	565	2194	969	1217	1454
_KFQGLQQTVDK_.2	CUBN	O60494		645	637244	135253	1031885	1758	579	1687	925	603601	1671	1857	1573	1422	637	417	194174	1782	163412	1152	857	803	5688	5082	822880	161049	178739	1632	1859	1479	1317	546	506	1844	1692	1192	1821	937	743	135470	722	1349	819	1227	630	754	2528
_VDN[+1]VWTEESWN[+1]Q[+1]FLQELETGQ[+1]RPK_.3	SORBS3	O60504		6908	6915	12106	21073	3087	104454	62484	4918	83862	61902	3928	1405	145448	5300	9240	66621	52862	4423	6525	4384	192827	101235	776	76413	3203	4636	2766	4866	1500	67514	5667	5593	5643	2525	5365	41005	4230	10319	3773	78536	757	5214	5106	124907	5700	6327
_LGLHQVLQDLR_.2	DIAPH1	O60610		1633594	5373005	13330222	8878791	2119580	1238817	1523894	1410799	7827460	1570702	1659254	1440058	1852694	1845820	2915391	1633954	1405830	1343362	1328111	1261533	1701329	2103882	1676553	19219107	1339369	1607564	1532539	1896194	1575864	1510727	1860342	2906508	2037894	2089475	2025832	2089698	2027266	2123087	1140964	1347865	1341437	1392084	1691121	1245695	1367547	1848103
_LGLHQVLQDLR_.3	DIAPH1	O60610		1031856	3547204	56505	46140	1404172	4394	956253	792090	4665164	874410	1005444	799714	1086823	998697	1543695	1012677	862965	4041	778551	818022	900996	1209305	999885	11256708	817492	780846	4996	1125818	918471	882283	982871	1507196	1132830	1098546	5302	5258	1150623	1185262	735929	823472	930746	805026	989267	826940	2924	1210156
_LGLHQ[+1]VLQDLR_.3	DIAPH1	O60610		835444	2868717	6814155	24166	1159445	663938	756222	11148	3988093	12218	12750	12370	13972	15131	32591	850330	701039	652268	12023	662687	14346	979226	12252	9217479	15745	19688	16641	16032	15293	15518	10607	30831	918248	891294	20523	20832	20208	22887	13633	17188	783690	647452	23373	15230	719570	992409
_HEIIR_.2	DIAPH1	O60610		780	32610	928	6	1282	533	673	10	204	489	773	465	8332	918	1557	714	887	646	861	827	866	1448	659	465	1	562	1134	1014	371	719	512	4280	843	722	1136	608	574	966	427	1	32	661	2414	138	1147	2124
_GLDNSVTSFTN[+1]ESTYSM[+16]K_.3	REV3L	O60673		994	3	13	4	768	1014	778	564	3	968	1188	862	409	1187	274	301	919	721	704	866	671	1485	1167	5032	837	557	1157	671	801	886	1020	1386	547	531	1243	804	990	912	1033	1085	1384	714	1619	721	1237	1744
_SSLLLAILGEMQ[+1]TLEGK_.3	ABCC9	O60706		6592	83780	73880	121915	4134	6771	5829	1661	122216	4682	3033	2116	2909	2553	26714	2376	6779	833	2523	2511	3385	3092	2610	137746	5512	13191	3450	4229	1597	2779	2609	10195	2866	7466	3674	9169	2234	11694	12243	11463	4365	4561	7365	11926	18312	14669
_AVVFLEPQWYSVLEK_.2	FCGR3B	O75015		419	1622	37440	1750	1520	203	1011	285	860	318	1018	400	856	923	10255	5929	554	297	595	6865	5614	1059	1080	6	5133	362	220	562	905	722	170	1783	496	1244	377	452	644	479	740	3692	1264	1072	7730	698	775	571
_LSLGPR_.2	LILRA1	O75019		1837	1009	5	624	2079	1744	686	2171	2502	1200	1712	1979	2035	1544	1546	2120	1438	1446	1491	1627	1538	1115	24	5194	1581	2287	1338	1739	1918	1486	1475	2496	1807	1647	1381	931	1535	1532	2000	2061	1311	1604	1709	2125	1621	1354
_LDGQFR_.2	LRP5	O75197		1547	3806	2442	2451	2991	3075	3660	2989	8203	3376	2701	2871	3598	2618	3326	4669	2315	4483	1952	2519	1896	5135	3988	4865	4558	3777	2333	2341	3227	2094	2326	91	2503	2460	1767	2765	3146	2560	4020	4137	1711	1423	2243	2293	1858	2104
_LDELEELLTNN[+1]R_.3	NDUFS2	O75306		15138	70276	258936	233978	15084	29500	25443	26595	127590	34550	44655	33655	16360	38635	6736	26560	34709	19275	47392	32848	34317	50368	21204	449311	21208	17860	6969	18592	30278	376	781	12975	18892	138	19218	10235	23042	414	29102	13575	44460	18696	1658	1416	496	699
_AVLLNEGGLSAK_.2	ALOX12B	O75342		35497	40692	404711	298577	38766	34691	106	1	31751	2	50	6651	1	31030	55873	37560	25348	2616	30618	222	36129	40907	90	528783	42612	29496	25	25	34397	29495	21049	36118	223	36221	127	34323	31763	31839	26145	19642	39018	26	140	17796	199	48
_TLGGN[+1]LMEFIEN[+1]LDALHSYLALSYQEM[+16]NAPSFRVER_.6	GUCY1B2	O75343		989	7874	13641	7294	1888	2031	803	2942	5975	650	3027	2286	2072	3603	777	1113	1492	2981	4529	2921	2010	8192	1627	20939	599	2187	4927	5214	3880	2031	1845	3308	3089	2692	2014	3955	1105	1806	2170	291	2029	5347	1961	418	3129	1485
_SAGLEQPTDPVAR_.2	TACC1	O75410		10779	24140	49138	10462	12381	5806	7143	4857	8862	2690	9374	2068	5972	6721	16184	6407	8406	5023	6415	6772	5707	6958	5538	21225	3513	3944	3964	4228	2328	4727	10209	709	3227	2351	5715	7237	5521	4927	2427	2160	5283	4997	3923	6621	12849	6693
_KAVDEEEEAVEERR_.3	POLQ	O75417		1075	27548	7	2476	629	1442	1473	1561	734	2254	1687	2345	1819	1149	1220	1900	953	1451	770	1595	1248	867	943	17571	1640	1167	1652	1199	1679	1368	1183	10858	2478	1288	1711	1376	1167	2088	1749	2110	609	1491	874	1870	771	832
_IGGIGASEVK_.2	TECTA	O75443		2225	769	1491	3852	4932	1610	2999	2352	740	1550	3734	2012	3211	4003	985	1393	2726	2291	2760	4447	925	3334	2661	1154	794	552	3362	2391	1966	2281	2426	3729	2997	2709	3985	2480	2468	3047	1190	542	1384	2438	1221	513	620	2645
_LAQ[+1]ARALIK_.3	TADA2A	O75478		1100	1	38	2	243	499	134	469	2	771	896	1418	745	1227	954	1376	723	536	362	1011	359	266	571	2	478	996	1225	1413	609	625	450	2418	644	579	1033	1346	1014	2107	429	717	998	325	848	503	256	1207
_VVNGAAASQ[+1]PPSK_.2	SF3B1	O75533		22257	12236	14657	22552	43336	19376	19883	19088	32023	4446	18626	7091	18213	19270	25036	12889	20179	11284	10813	16928	22088	15862	12976	24869	9473	9238	16564	18031	7138	23457	22843	11176	21688	24796	20031	25475	13975	16603	11340	9828	16319	42115	25750	24738	31834	58316
_YGIDWASGR_.2	FCN3	O75636		9130	746	13542	4	5363	10442	10458	6772	1426	8756	3611	9172	9238	10925	4319	7400	4174	7277	9699	11503	7021	13288	12050	12397	9549	6252	12077	11685	8524	8845	8804	5593	6989	7155	7566	8687	8176	10505	8262	8056	10246	8541	6785	9202	7917	6585
_YAVSEAAAHK_.2	FCN3	O75636		4184	774	1205	663	3416	5666	5416	3493	4	4611	1864	4642	4758	5725	2701	3832	1772	4000	4458	5110	2976	8068	7640	14	4588	3499	6089	6031	5052	4373	4745	2213	4079	4332	4048	5810	4880	5625	4918	5124	5556	4737	3923	5676	4172	4418
_YAVSEAAAHK_.3	FCN3	O75636		247	3	13	5	71	338	372	194	5	330	68	233	269	422	213	186	76	245	271	387	275	602	474	16	345	246	416	283	212	327	207	75	232	267	251	361	362	415	413	507	511	262	326	648	422	280
_FSEGTAGDSLSLHSGRPFTTYDADHDSSN[+1]SN[+1]C[+57]AVIVHGAWWYASC[+57]YR_.6	FCN3	O75636		5288	2	2	305	4652	5726	2324	5963	429	3501	6968	5525	5076	5008	3109	3832	8015	5490	4993	3263	5942	6145	8331	755	5833	5440	9424	6852	6057	6221	5899	387	3132	5586	5132	4052	6874	3622	5520	5252	7056	5141	7900	5885	3932	7684
_GVGHPYR_.2	FCN3	O75636		369	3	13	7	1	505	411	1295	770	1220	206	397	290	570	1288	217	91	397	319	545	536	812	1110	15	621	423	907	706	636	484	268	634	586	517	293	718	644	848	707	500	449	367	501	892	675	580
_FSEGTAGDSLSLHSGRPFTTYDADHDSSNSN[+1]C[+57]AVIVHGAWWYASC[+57]YR_.6	FCN3	O75636		5384	2	3	4	4392	4711	4232	5571	63	3900	6790	5032	4712	5042	3620	2841	7272	4685	4661	3231	5130	4920	7821	377	4120	4997	8508	6103	5272	4968	5638	422	2712	5614	5453	4337	6666	2708	5279	2878	4484	4858	3276	6087	2909	6692
_GEPGDPVNLLR_.2	FCN3	O75636		1747	79975	5	4	5795	11446	6209	3023	31192	7718	544	949	6689	6493	1661	4343	844	5366	6209	7342	1677	2297	8484	29261	7605	1810	8710	9289	8683	6954	5251	10464	5632	4312	2621	4326	1232	1346	3106	3765	1742	1384	6209	5280	5678	5121
_RQDGSVDFFR_.2	FCN3	O75636		913	1008	4	45	45	550	986	875	3	626	237	1015	645	361	1431	110	1157	92	724	399	776	1330	1012	389	526	865	844	1030	99	99	441	1498	170	108	696	735	1347	423	48	1053	1168	504	316	1106	206	456
_ELLSQ[+1]GATLSGWYHLC[+57]LPEGR_.3	FCN3	O75636		3706	18825	24101	10911	4864	4692	5057	4778	15740	4900	2517	3927	5469	5204	4731	6609	4314	5562	1717	4366	3660	7087	6271	21402	7769	6365	3350	3906	4286	3421	2989	4124	5526	1783	2552	5424	4812	5019	5997	5756	2346	3265	2942	2120	3289	1627
_FSEGTAGDSLSLHSGRPFTTYDADHDSSN[+1]SNC[+57]AVIVHGAWWYASC[+57]YR_.4	FCN3	O75636		3355	7136	29062	20835	4790	4607	5506	3424	2	10256	3456	1750	3840	3574	3885	2846	14530	3771	2412	3397	1414	8874	2557	51270	4057	3016	4838	1037	2312	16539	3524	5845	1965	3827	4240	1129	3863	2654	4076	3166	4734	8753	6370	5782	4005	4275
_FSEGTAGDSLSLHSGRPFTTYDADHDSSNSN[+1]C[+57]AVIVHGAWWYASC[+57]YR_.4	FCN3	O75636		3339	8718	31643	5	5686	6020	3017	2514	813	1994	2242	2070	4431	5368	4840	1723	15277	4439	3206	2754	1761	7355	2249	55144	4981	3810	6306	7190	1565	20651	3321	10606	1534	3005	4035	860	3294	3270	3348	3768	5378	9924	2865	6257	3092	4131
_LLGEVDHYQLALGK_.3	FCN3	O75636		381	965	4	3	21	717	520	462	2	358	118	482	595	659	1	1	261	415	952	677	452	625	491	4	1	758	1	594	1	387	600	1932	720	225	157	729	545	81	976	693	327	731	51	710	1	589
_QDGSVDFFR_.2	FCN3	O75636		801	2422	2649	5237	2066	1136	76	1948	3859	199	5725	718	748	868	2353	615	2276	502	776	1177	2366	1243	2134	9	2427	1516	1801	97563	830	929	3116	1821	2827	2455	719	206	2168	1123	51	347	748	776	1	1109	795	802
_FSEGTAGDSLSLHSGRPFTTYDADHDSSNSNC[+57]AVIVHGAWWYASC[+57]YR_.4	FCN3	O75636		6454	6577	5059	5	5254	7022	5546	5363	3	1306	2427	4240	7349	955	2588	823	2236	5000	1601	1800	7831	8445	9412	3796	1234	4751	6954	9349	2348	2012	516	13794	874	2079	3043	17771	2224	2350	9133	5008	14035	12748	16528	4931	6981	4870
_ELLSQGATLSGWYHLC[+57]LPEGR_.3	FCN3	O75636		7463	1	5	631	978	4178	7444	7687	1652	4587	7286	4380	4263	5919	7165	4615	6599	4332	7495	6698	5235	4615	6896	5	3810	6409	7669	5237	5781	7572	7366	11722	3581	656	876	549	8521	8639	3862	4306	7096	615	12401	5172	6821	574
_ALPVFC[+57]DMDTEGGGWLVFQR_.2	FCN3	O75636		7273	1578	426	5	582	802	1476	5091	572	4349	1423	811	967	899	1809	1123	1187	1116	1094	1513	1986	1209	1511	15864	1258	670	1492	1114	1370	1515	1710	776	458	1198	1993	1754	7573	1051	1236	1112	705	518	2542	1352	1676	1204
_PFTTYDADHDSSN[+1]SN[+1]C[+57]AVIVHGAWWYASC[+57]YR_.4	FCN3	O75636		5714	1	241	2	4205	6825	3781	2576	282	3763	3832	3664	3023	3479	2903	4901	6183	5701	3938	5569	4336	3955	7170	587	4495	4849	7790	6434	5220	4812	5032	1	2286	3835	7350	1882	7339	4168	4612	5886	4499	4018	4082	1268	4281	3271
_ELLSQGATLSGWYHLC[+57]LPEGR_.2	FCN3	O75636		8740	1073	10960	7495	6703	4163	7619	6164	3762	6025	9583	4500	5421	10254	6127	6354	8783	6240	8420	9872	4043	5302	7331	1662	4126	6344	5272	7238	5121	5847	2295	2673	4281	7879	11326	6015	1780	2931	4523	4998	6496	9305	1391	5770	6103	5492
_PAVAILSFK_.2	WDHD1	O75717		92	3	220	4	1442	417	710	1	129	721	113	343	712	861	1057	197	67	184	217	748	6116	784	498	9	239	387	195	51	675	269	363	349	176	356	161	439	178	884	38	1	50	501	2067	137	221	492
_DLIAEILHFC[+57]TNDQ[+1]LLPK_.3	PIK3C2G	O75747		417	11836	39507	32513	89	603	351	296	15052	531	452	329	174	343	693	475	450	4128	344	167	593	648	419	30770	510	632	1136	521	530	5004	411	1022	242	6865	500	424	415	389	539	5227	493	412	970	5956	367	826
_LTGSSGFVTDGPGNYK_.2	ATRN	O75882		3798	1527	1552	5474	4584	6521	4886	4092	5272	4266	4062	6284	4059	4084	4004	4723	3641	4288	4434	4110	3398	4510	3201	4861	4151	4396	3078	3773	4831	4361	3661	21814	4153	4055	3765	3970	3241	3961	4203	4185	3614	3948	4348	4377	4232	3020
_LTLTPWVGLR_.2	ATRN	O75882		3068	322	483	523	1927	4830	2815	3791	2	2627	3015	5494	2863	2439	1861	3139	2338	3871	2958	2963	2581	1881	2403	6648	2232	3014	2852	2395	4101	3437	3927	548	3845	1882	2073	2138	3256	2887	1908	2348	2059	3126	3053	2191	3437	2482
_SVNNVVVR_.2	ATRN	O75882		669	2	8	4	730	1808	981	689	541	847	529	1044	911	683	751	772	307	923	620	320	569	585	915	6	507	706	570	660	1268	862	1331	1	581	520	528	489	685	783	504	649	435	928	1138	580	550	356
_EEYSNLK_.2	ATRN	O75882		5036	5088	13	30	5721	5993	7690	4437	4050	3013	5406	4859	5951	1	6614	6289	6979	6647	4386	5132	6996	6870	211	8164	5493	7144	6166	6451	5392	5699	1560	1008	5918	5117	5315	6384	4230	5150	6275	6161	5872	6241	6290	5886	5366	5425
_LADDLYR_.2	ATRN	O75882		240	529	2210	1315	327	189	957	184	339	46	238	52	52	503	287	82	347	167	165	106	241	115	110	12	191	120	56	72	206	556	144	54	1	89	385	1337	96	104	85	199	148	241	308	1343	87	536
_YQGNPLR_.2	ATRN	O75882		1151	3	10	3858	145	416	2844	1060	1548	2846	167	1036	614	75	2115	1668	4247	1319	901	685	937	1140	1159	9	1	2671	626	1116	328	967	427	1662	1464	1484	1454	1567	1528	1567	1595	1187	809	2914	1541	1860	1913	1723
_YGHSLALYK_.2	ATRN	O75882		260	14847	4	4	372	407	291	300	3	205	599	477	424	47	188	381	253	333	248	368	1	305	408	7	228	384	265	21	594	499	167	232	596	509	277	436	472	176	516	347	60	612	391	686	310	839
_NHNALLASLTTQK_.3	ATRN	O75882		1011	397	3	3	876	1417	956	867	3478	1172	75	977	650	788	810	827	689	1200	798	476	554	799	1137	5	744	709	570	361	1159	1235	359	2	950	680	1051	712	21	621	173	997	1047	931	1057	584	841	874
_VVMLVIFGHC[+57]PLYGYISN[+1]VQEYDLDK_.3	ATRN	O75882		1564	1457	3093	242	177	1205	1885	4165	2	1067	1564	566	991	2190	1380	2777	139	1791	189	3521	3926	288	1756	5	4391	816	2954	2805	3684	186	209	318	956	239	609	234	1616	3315	921	5714	2288	3463	711	1232	5758	181
_DNPM[+16]YYC[+57]NK_.2	ATRN	O75882		115192	190888	536202	259196	149996	80616	188	90682	147332	391	315	67517	90583	331	113119	70217	1573	96737	116740	64885	51429	118968	142616	20	106758	420	127316	127149	162	139926	137946	1	310	1546	2692	266	99045	2682	114809	90835	129941	16299	109444	64392	443	123804
_YYTAINFVATPDEQNR_.2	ATRN	O75882		1125	16563	10245	10803	562	747	897	1339	9391	1126	2638	694	4339	1522	1498	1670	9142	2101	2469	1647	8088	885	1697	8988	1411	1115	2439	2458	2257	1175	1113	1097	1451	7835	2103	1785	5808	1570	9535	1640	1357	1442	2667	4373	2234	9907
_NHNALLASLTTQK_.2	ATRN	O75882		1	3120	100317	69254	7555	438	345	331	49528	4384	578	909	6187	668	7666	6182	546	4986	594	1308	7677	4298	1	156139	434	270	8141	197	227	230	10015	1342	10771	3693	8448	6856	7210	1099	541	2804	1705	9098	77	12338	7175	4652
_N[+1]LIPQGIVK_.2	TUSC2	O75896		6452751	1621970	1317091	2296897	7083504	5906060	5280653	5015209	2132048	5319189	5640848	5166091	5501089	6207328	4938845	5655740	5735913	5368116	5095815	5897881	6717613	7546887	6555478	1159507	5709184	4704565	6900871	6346914	4762392	6220731	6436455	10409610	5155081	4620046	6720648	5422600	6163164	5874558	6001819	5733111	6953072	5474379	7105738	4863700	7165007	7450372
_WWEQFVQDVPVDVLEDIC[+57]HQILDLYSQ[+1]GK_.4	CCNK	O75909		403269	155896	94688	240971	137771	291644	304106	302638	192912	229569	338300	286552	297186	371824	215461	281205	371836	325584	278465	362650	261746	153050	394965	293813	154711	273452	379014	357005	244527	310134	478287	471	161606	187204	424163	260307	270816	316335	178492	147063	181354	186015	192500	213683	373778	573571
_WWEQFVQDVPVDVLEDIC[+57]HQILDLYSQ[+1]GK_.3	CCNK	O75909		49200	12544	7917	11723	18814	35291	40385	36818	14603	35047	50769	44205	44863	54343	50098	43506	52150	43749	37050	47589	39335	22808	50989	7593	24228	49235	48060	44802	32542	41969	60842	1327	26865	30872	60243	41142	40774	48119	29631	27192	28634	27171	40597	33716	53346	76652
_LVLQIDNAK_.2	KRT36	O76013		1806	13162	1287	1154	123	1076	6440	554	2138	6986	27	724	1248	1253	552	352	102	467	488	53	535	1576	362	9	280	313	1403	224	214	354	386	2915	579	343	657	8576	393	4955	287	1138	1805	1233	1187	995	528	1614
_KDLESIIK_.2	NEBL	O76041		1076	3	10	3	1039	429	373	1009	2	827	853	652	446	853	449	845	738	684	1084	878	917	636	708	24	858	482	843	993	362	737	1452	202	383	345	741	199	1131	818	876	632	812	430	479	444	738	1015
_ALVQ[+1]IVK_.2	CST7	O76096		9536	265328	372169	9518	9762	7543	7313	7290	221673	7586	9892	7126	8544	8921	12015	9428	7739	7245	8186	8763	10283	12311	10204	287829	9955	9513	10250	13244	8643	11980	11464	8293	7516	7249	12636	7776	9584	10696	9738	8545	13084	7409	13105	6718	10666	10608
_LLLADAYSGR_.2	KBTBD11	O94819		4942	1304	7	3216	7392	1213	16094	4117	2829	1206	10315	7993	13254	5362	6745	3622	11527	4292	4623	3709	4888	14245	14192	12	4227	3963	9045	8331	7316	4032	5303	9584	6440	6456	9440	13677	3598	2847	3762	4577	10252	1880	5019	4196	7078	13058
_QSLPMQWLHR_.2	LTN1	O94822		1403	3364	6332	6051	5664	4645	7227	5199	2433	2666	6137	4287	6245	6143	12598	3519	2359	6435	5298	6769	4321	4739	6329	152620	3816	3320	5158	1103	3878	5849	3554	937	6169	5763	6550	5809	9277	7513	3696	3685	1519	4571	6146	8167	5840	5612
_AVNERVQ[+1]QAVAR_.3	PROSC	O94903		666656	40282	18267	97855	531860	567069	537256	495522	80548	354298	635658	478026	497287	629991	402074	558984	517944	543720	497157	615042	481245	446982	671104	15	484117	527808	744942	699914	362989	664735	582086	261891	450364	387858	544586	456172	508114	609076	638908	546461	555850	541771	742057	368351	643739	744022
_N[+1]Q[+1]EYIC[+57]TQ[+1]DYQQLYGTR_.3	ABLIM3	O94929		1278	1	2	2	7667	4364	3911	5131	2144	120	4680	4616	3149	3801	4444	3460	4700	5148	5516	4779	1072	4153	3269	442	2079	3444	3385	696	4753	5899	5339	4109	4239	3003	3109	2461	386	3303	1380	669	2666	4461	3955	8851	3060	470
_FILVGFPGSLSM[+16]R_.2	OR6B1	O95007		1492	16246	76917	42978	2018	728	692	3019	12849	1643	2132	747	1975	1150	2550	732	912	645	445	245	460	1152	392	47324	926	573	2292	801	1837	614	2345	1803	990	987	241	969	935	1782	1790	1007	797	1250	707	503	358	857
_NLILTYN[+1]LRKR_.3	KCNH1	O95259		5850	29400	141437	72050	7336	3860	4808	4623	33648	5803	6274	4756	5174	5287	8192	4858	3969	3371	5143	3510	3715	6412	5173	135564	4084	3541	4045	6048	5575	4084	5959	9479	4146	5500	5080	7606	7294	7621	3220	5157	3751	4534	3493	3286	3219	5631
_NLILTYN[+1]LRKR_.2	KCNH1	O95259		3348	20153	84016	46899	3950	2041	3075	2780	19637	3496	3980	2962	2948	3048	5930	2684	2684	2027	2766	1936	2307	3770	3004	92960	1927	2462	2115	3626	3186	2050	3141	5111	2558	2716	3019	3344	3818	3654	1448	2181	1643	2486	2156	1518	1356	2193
_ASNLQDLVYK_.2	SMC2	O95347		4371	23524	49931	37939	6277	4396	3922	3347	33161	3914	4478	13590	5603	4183	6257	14161	3504	3697	14468	3798	4061	5409	4667	87180	4507	3655	3604	5667	3566	3579	4296	7170	3775	3963	3789	4455	4070	4209	2409	3051	4659	3452	3773	3375	3957	4427
_KQALYLM[+16]FDTSQ[+1]ESPVKSSPVR_.3	TACC2	O95359		82556	172050	116503	211324	112335	6744	62372	87296	236412	75645	72100	83803	67095	73564	137926	41814	68940	43922	52739	64870	74051	77569	65646	152894	74409	60593	70311	79605	55641	48537	88917	179756	88189	56285	64448	44711	43629	73675	75076	69362	95989	86198	43868	76401	75675	71696
_KQ[+1]ALYLM[+16]FDTSQESPVKSSPVR_.3	TACC2	O95359		82393	172050	116076	212888	111400	39433	62479	86436	236118	75520	71970	83639	66876	73353	138196	41684	69027	48007	52553	65963	73905	77570	65354	153789	74409	60648	70168	79605	52406	57202	89397	180083	88131	56068	64320	56626	43471	73612	74471	69218	110027	85989	44095	76527	75481	71375
_LSC[+57]SDDTAPESQAAWQK_.2	PAPLN	O95428		26154	3638	5422	4141	7730	16886	4082	5436	3232	18786	6033	16641	3252	5581	3543	19738	29208	25385	19218	28234	28147	27507	24421	13557	23362	6563	20875	29237	26159	33660	1950	10349	9131	4798	2628	11271	9822	7591	6526	6590	4449	24775	6437	5700	7287	4548
_EFPEVHLGQWYFIAGAAPTK_.3	APOM	O95445		10776	13286	6537	17820	11784	12838	8441	11541	12836	11330	13044	8894	12530	10027	9597	10741	9387	10977	9208	10829	11594	13545	11500	3139	9435	9174	16893	15565	9150	10467	10877	7058	9740	10267	15717	11231	10433	10425	10807	7261	12017	7641	11062	10126	14163	9884
_EFPEVHLGQ[+1]WYFIAGAAPTK_.3	APOM	O95445		10917	13310	6604	17773	11790	12920	8430	11530	12774	11212	13031	8904	12540	10165	9518	10790	9386	10990	9270	10874	11640	13545	11504	3263	9420	9181	16615	15618	9011	10496	10982	7081	9714	10170	15754	11074	10584	11006	10929	7468	10883	7684	11165	10126	14374	9980
_AFLLTPR_.2	APOM	O95445		12743	2449	2165	764	8373	18338	16073	18605	978	7915	12792	12348	14897	14917	11345	14392	13287	16523	11305	14399	17539	14564	16154	351	11147	13436	21042	19285	10606	13222	12696	72625	15130	11393	17338	13933	10089	15038	16236	11493	16869	8264	17855	13818	21167	14454
_EELATFDPVDNIVFN[+1]MAAGSAPMQLHLR_.3	APOM	O95445		1917	855	450	4	2936	4026	2033	2882	829	2414	2864	2233	2400	2253	2870	2244	2260	2804	2003	2130	4910	2854	2598	87	2119	3723	3465	3928	2017	1962	1918	2018	3016	3101	1879	1656	1922	2708	2676	2287	3530	1282	1751	3030	2589	1961
_EELATFDPVDN[+1]IVFNMAAGSAPMQLHLR_.3	APOM	O95445		1935	2400	920	297	3222	4355	2210	2929	2	2685	2986	2516	2611	2463	3192	2377	2361	2953	1998	2200	4850	3060	2767	12	2315	4143	3586	4214	2323	2043	2122	2052	3198	3136	1912	1842	2046	2943	2750	2434	3833	1416	1718	2987	2782	1911
_EELATFDPVDNIVFNMAAGSAPMQLHLR_.3	APOM	O95445		3555	769	6490	3	5790	6340	3775	4046	4061	3920	4826	3725	4111	4158	7437	3409	3762	4203	3486	3744	6957	5341	4469	3018	4106	5492	5192	5818	3177	3530	3620	2363	5132	4532	2892	3189	3050	4233	4376	3698	5909	2312	2747	4174	4101	3066
_WIYHLTEGSTDLR_.3	APOM	O95445		1055	1	10201	9028	764	2059	1533	1385	3481	1132	1237	406	1079	899	80	654	1203	1025	1229	1038	533	1664	903	4	1066	614	926	1407	746	639	1358	1020	629	132	1149	281	400	645	354	178	769	735	612	812	1378	284
_EELATFDPVDNIVFNMAAGSAPM[+16]QLHLR_.3	APOM	O95445		1211	854	4037	5	1150	1870	2307	1200	2013	1365	1312	1006	1327	1243	1717	1264	864	943	1052	1128	835	1864	1227	32	1176	749	1184	1611	989	1324	1030	1087	881	548	966	1615	378	807	806	980	1810	671	1043	794	1482	1192
_EELATFDPVDN[+1]IVFNM[+16]AAGSAPMQLHLR_.3	APOM	O95445		3211	2404	896	1330	5298	5331	3397	3718	673	3321	4332	2971	3722	3599	6672	3013	3501	3884	3297	3361	6375	5005	4175	2883	3754	4657	4842	5143	2850	3115	3286	1874	4740	3941	2581	2885	2765	3855	4145	3323	5432	1999	2720	3690	3617	2993
_EELATFDPVDNIVFN[+1]M[+16]AAGSAPMQLHLR_.3	APOM	O95445		3060	1397	3	1351	4830	5091	1199	3504	529	673	4069	2674	2318	413	1066	2879	3296	3260	652	3182	6072	4635	679	10	744	4336	4660	4692	2632	3086	988	548	4480	3629	2580	2305	2691	3684	584	3246	5227	631	2665	3465	3268	2746
_TEGRPDMK_.2	APOM	O95445		1	4	15	1925	327	268	162	133	1747	109	52	33	52	1	1	2683	144	227	118	42	231	316	33	13	56	136	248	326	74	162	185	667	226	182	223	42	138	163	1	1	74	1	169	223	136	79
_WIYHLTEGSTDLR_.2	APOM	O95445		382	886	1094	36739	1071	952	830	1189	4046	899	994	3773	581	976	6489	344	440	869	523	646	808	1072	1317	25497	216	175	1034	1102	1793	468	16891	1934	1043	128	1315	2278	121	243	91	397	908	6004	898	510	2064	349
_SPHPPEK_.2	APOM	O95445		1	3	15	6	10105	270	1	2530	4	4804	92	2487	1	1	7749	3183	55	2336	1	2126	1093	142	131	15	1	2237	26	4074	2489	1536	1755	27	1602	6268	4470	1	546	8	1	29	381	1	92	1	55	270
_EELATFDPVDNIVFNM[+16]AAGSAPMQLHLR_.3	APOM	O95445		3691	4620	3	366	1508	1342	1008	1602	252	2827	3897	3566	1464	356	566	925	421	2275	487	333	502	849	1642	17013	493	1926	1463	576	2298	774	984	455	242	195	4905	1117	265	279	491	1935	697	419	10654	104	2736	3123
_EELATFDPVDN[+1]IVFNMAAGSAPMQLHLR_.4	APOM	O95445		1064	269	23772	26152	1094	716	1294	493	4444	292	1149	642	742	523	653	849	488	749	590	846	771	501	772	33070	522	549	918	736	856	483	1258	4785	991	782	320	1059	794	697	577	398	701	430	387	544	1149	845
_EELATFDPVDNIVFN[+1]MAAGSAPMQLHLR_.4	APOM	O95445		1331	6818	23507	19396	950	650	344	532	4445	320	832	669	523	527	1620	904	620	629	938	577	673	498	766	45277	502	566	931	807	504	564	1239	33	1019	745	345	363	792	696	550	405	632	459	352	523	138	577
_EELATFDPVDNIVFNMAAGSAPMQLHLR_.4	APOM	O95445		2109	36212	1827	95705	2381	3596	1718	1468	2956	1023	2620	4074	2728	1873	10191	2209	1915	2226	1957	2260	3713	1862	1333	20868	2275	2392	2725	2462	2548	1642	1600	1040	3606	2719	1424	5250	1677	2381	2288	1912	2668	1432	1629	2266	2087	1863
_TEGRPDM[+16]K_.2	APOM	O95445		1	3	11	1943	2846	2895	137	107	1739	3046	52	2280	51	50	2228	1	2753	207	57	42	227	316	1725	15	55	101	228	325	1	1	172	706	227	156	215	28	136	40	1527	1609	2580	1	145	226	11	78
_EELATFDPVDNIVFN[+1]M[+16]AAGSAPM[+16]QLHLR_.3	APOM	O95445		3224	1185	4	2	2018	2425	4834	2328	929	2644	3414	2168	1819	2762	806	2564	4056	2133	3015	2394	1815	2538	1533	1031	1914	2788	1926	1395	56	2239	1766	1678	2567	2004	2707	1693	1904	778	3379	1295	2797	2294	2567	2272	2207	2394
_EELATFDPVDNIVFNM[+16]AAGSAPM[+16]Q[+1]LHLR_.3	APOM	O95445		1362	282	1645	1095	1503	1954	1568	2542	562	2808	4998	1594	2077	3367	437	2239	2442	5002	3503	280	1608	597	4687	4	2294	4093	710	1031	3272	1587	1687	1959	1741	1167	1387	2918	1647	2929	5928	3626	879	3707	973	2370	3758	4244
_EELATFDPVDNIVFNM[+16]AAGSAPM[+16]QLHLR_.3	APOM	O95445		444	2658	609	1090	619	928	869	1054	679	189	772	951	1083	1272	558	1165	1724	617	1435	979	906	4350	179	10	289	277	1695	647	1721	11666	233	575	898	1236	1489	1991	290	11889	661	1031	1706	12604	13197	891	2383	1836
_FLLYNRSPHPPEK_.3	APOM	O95445		5599	20876	36664	25518	10010	6720	6821	7369	22569	1361	2262	6891	6683	6680	4160	2739	5049	8051	10941	2235	2020	7110	5870	40977	5240	2783	8389	8050	6534	7581	1653	9992	7121	2785	8870	9763	10037	9874	11060	2289	13568	8971	8601	8469	10296	7877
_EELATFDPVDN[+1]IVFNM[+16]AAGSAPM[+16]QLHLR_.3	APOM	O95445		1209	317	545	1819	1812	2371	2556	1781	740	164	2270	1484	1541	3359	204	1967	3002	1864	2407	2599	2991	2052	1766	5	1540	2608	3180	1429	1789	1774	2862	2483	2054	2779	777	1542	3174	387	2602	1218	1036	2208	3074	2174	3332	2262
_EFPEVHLGQWYFIAGAAPTKEELATFDPVDN[+1]IVFN[+1]MAAGSAPMQLHLR_.5	APOM	O95445		854	1919	1319	989	1173	5129	5755	598	3239	1606	995	2275	2005	1072	5066	903	558	4897	2041	989	2063	595	1918	4427	4651	1540	385	2029	2396	1989	2592	700	798	246	249	355	1035	1557	1023	674	1503	297	3076	1003	1253	432
_TELFSSSC[+57]PGGIMLN[+1]ETGQGYQR_.2	APOM	O95445		2378	13702	11666	11733	4323	2397	3193	15624	5215	4511	2938	12824	1973	1842	4421	590	3796	3285	922	18505	4187	4060	3577	7341	1436	2702	3291	3723	2603	6014	3301	10294	1668	2239	3407	16289	9385	2945	4573	3232	1729	3214	12888	9123	9043	10592
_KWIYHLTEGSTDLR_.3	APOM	O95445		118	6003	6	5784	4439	2252	3162	2449	1950	2367	3691	2548	3153	638	7048	100	2943	126	3412	2264	84895	2785	2178	9287	2887	5006	9124	4281	47	73	2420	4134	3126	2791	712	2714	218	578	3723	2528	3815	1377	311	2279	6713	4356
_IILLSYGK_.2	ADAMTS2	O95450		1836	102693	243039	70915	29643	1583	3888	4815	849	22340	1549	4154	28711	5306	49362	23630	6288	26039	6744	9893	8741	2256	2356	48570	18686	18213	12845	9570	9046	8961	50	2207	5557	5796	1311	752	936	10206	7162	83502	7271	8605	498	16730	2278	1468
_TLQQ[+1]IK_.2	ABCA1	O95477		6609	19808	15461	11317	11121	12110	11505	10308	26119	9941	8687	11125	12681	10185	9977	15444	8295	11794	7574	10135	7210	16509	14710	28682	14801	14138	8070	8579	11087	7537	7224	4334	9657	10519	7645	9707	12235	9309	13117	12809	7616	6398	7945	7719	6548	9542
_TLQQ[+1]IKK_.2	ABCA1	O95477		1592	5	18	3	2507	2498	3189	2327	2001	2083	2452	2165	2830	2395	1653	3915	2374	4590	2396	2173	1787	4202	4155	12	3093	3791	1933	2126	2465	1772	1837	825	2059	2515	1560	2576	2906	2550	3643	2842	1012	1608	1830	1449	1785	2367
_IIVFSTVPC[+57]PR_.2	PRAMEF12	O95522		44096	830	25439	2344	114168	32428	32815	35153	21270	33623	49436	16563	39067	52352	48221	112784	60503	102633	23025	45864	1561178	53874	15526	2841	2989	70065	238692	26612	70242	92421	23255	105417	48358	29562	15430	8976	22452	24746	30876	3580	17573	34377	414225	30650	65908	46047
_ASM[+16]ENQ[+1]PHSKPLPSDIAVIM[+16]YTSGSTGLPK_.3	ACSL3	O95573		14791	35176	25067	41237	17908	13123	20251	2076	9845	12962	13693	6133	3852	13658	24356	8074	16401	2994	3452	19922	2568	11770	6011	13735	18485	13472	11534	17654	3526	6393	13103	12790	15616	11185	7089	11566	7921	12441	12828	15065	19385	16590	4957	3928	7715	12071
_QLQSELLLVK_.2	PCNT	O95613		10886	76293	269022	135848	13362	8663	9579	9136	73560	9580	11136	8848	12537	11989	16877	11496	8779	9009	10592	9821	9206	11893	9929	307900	10804	9813	9836	13156	10789	10851	9404	21973	10868	12405	11153	11219	10867	12020	8071	8879	8910	8350	7681	8082	8256	10121
_LADDLGFEFFEASAK_.2	RAB3D	O95716		3544	21917	486	16499	11901	2071	2641	5647	23644	14120	11126	15116	15104	2636	14124	14712	9175	12231	11312	11567	3182	3436	4227	22525	20170	3076	7978	9772	14204	9404	11750	1358	10766	10982	8613	7030	1899	2805	10425	9653	5344	9873	12590	11825	6042	4630
_PVDPYSR_.2	STAU1	O95793		918584	319609	1213019	365263	1450508	571083	963081	723243	664148	712892	936701	682721	825367	1009518	1661618	738503	795032	631759	795098	1005610	704517	1006647	939385	702119	654665	512994	759343	692594	654646	886188	889729	326810	1108104	826278	1085402	1179599	688688	1014575	547373	562036	862808	856253	870274	719159	1140680	1449591
_SSLGSHQ[+1]LPR_.2	BAG3	O95817		7873	5063	7	6923	10616	8130	12775	11822	10047	2468	8381	1688	10422	6632	11133	3790	7134	4248	7171	6126	6724	5572	5501	10	4208	4636	3359	4039	1206	7213	9957	10904	8885	7874	11426	7907	4559	6055	3322	3469	5611	17033	6609	5878	8512	8162
_LVDVLK_.2	SLC16A8	O95907		673226	543940	266623	276329	908336	1215448	902468	1011141	357212	1177771	712816	1197121	972916	789204	735763	981458	709923	963300	639914	880698	585515	722074	677470	384362	1020723	1327524	838883	689500	1012880	508558	642045	1032907	1378119	1144961	769418	1544185	708083	958871	1099695	1243444	859889	1211902	602699	1468940	673034	817376
_FDAPPEAVAAK_.2	SCGB1D2	O95969		5290	4947	22033	12547	904	8347	4175	6847	8757	156	137	167	32748	175	2692	31802	561	29812	519	26	843	92	10983	44477	5658	28501	6977	1521	155	29267	781	1032	6360	1505	18708	12861	523	6456	543	70297	6480	15362	2411	65	42352	9525
_NC[+57]IPLDTYLR_.2	RECK	O95980		11499	4061	2051	6414	27882	11359	7977	6613	1996	11758	10486	12638	7573	11509	23936	15039	9082	13819	13034	11250	12757	11233	14088	12136	10270	12351	23287	23102	12772	13029	10734	17187	7459	8650	9797	7783	12338	11743	9397	8957	17378	11524	10891	8561	11149	15879
_VAGIFPRLSFK_.2	CLPTM1	O96005		17860	110345	300202	188492	21164	17998	16730	14405	142193	23197	16632	18114	22336	19366	30460	16996	15562	10412	13588	13482	14861	17686	16114	456452	18787	15331	18487	21029	18647	13463	22981	29687	20758	19706	16958	22412	19554	26926	14953	14937	13825	12710	17243	11848	10982	14025
_VAGIFPRLSFK_.3	CLPTM1	O96005		1006	41043	6695	6273	1126	6107	913	667	56306	820	9270	583	16528	840	1593	12832	10030	8721	598	507	700	959	758	188850	12776	9828	700	13216	805	573	8491	1278	765	1029	949	15567	1267	1049	10707	12608	827	609	656	737	456	11333
_VFGATTN[+1]YGK_.2	ZBED1	O96006		1574	4140	3	6460	469	1	471	3371	2	1447	60	201	2251	1830	824	1583	1657	220	151	1946	361	1890	1	947	514	1762	560	596	159	1844	502	37	80	52	612	1198	456	208	79	499	2451	1090	1676	1947	943	870
_LVIITAGAR_.2	LDHA	P00338		686	15152	44436	20608	964	376	580	198	16810	406	631	733	547	569	2119	606	492	184	444	280	920	1023	832	76047	857	344	2191	832	600	388	705	889	692	1098	235	620	299	370	838	647	732	378	366	362	540	458
_LNLVQR_.2	LDHA	P00338		225	4350	4477	3648	313	43	123	61	4	171	223	55	192	235	207	133	357	149	72	358	201	272	167	105909	186	217	81	262	733	83	260	1	217	173	278	429	633	563	237	263	350	382	264	260	250	669
_GAYPLSIEPIGVR_.2	CP	P00450		352812	577140	249425	309899	370420	313178	587415	708691	564556	593368	423430	593765	563862	391226	323530	566006	396203	569723	468681	362885	279864	337259	301531	609390	476373	569698	335498	395156	480257	356143	315542	341257	670727	616890	332778	638892	361388	310308	468584	466470	314980	534146	245402	617478	237183	261216
_ALYLQYTDETFR_.2	CP	P00450		116205	232219	85672	132003	147595	178933	212381	220805	261489	256712	158658	221931	214059	140490	151413	235666	153461	206876	167507	140091	103944	130098	111450	261186	223112	260771	132096	144910	229388	142526	116918	45786	245150	247554	141162	258974	157258	134720	189843	197712	128723	182666	152474	265701	112143	118597
_DIFTGLIGPM[+16]K_.2	CP	P00450		59867	108256	22404	38302	57701	25872	61008	94673	96867	101615	66122	95410	48428	69272	63994	93315	54629	85039	77500	56226	28501	61336	48967	137521	98135	73774	50095	50241	87543	57910	55792	39335	95436	85130	55755	59247	65264	56027	71848	86938	57632	48101	43846	103492	50417	38184
_ALYLQ[+1]YTDETFR_.2	CP	P00450		105661	205027	71608	113265	134686	167081	197541	206705	228773	238807	146960	206474	195751	128551	138975	216823	142088	195515	155391	128135	96653	118446	102671	229285	203487	248925	122351	131265	213984	133427	108414	41464	230185	230092	132194	241357	145714	125008	178902	186223	118490	172229	143508	248935	104938	109935
_PVWLGFLGPIIK_.2	CP	P00450		37365	79311	35630	55789	41008	44790	56803	57336	218233	68318	49552	67172	62689	42982	116973	50869	35669	51164	41230	33855	36047	33635	36393	174889	47220	71752	38532	40368	46091	36351	42992	15697	89505	64721	34764	62407	36706	39614	44447	48469	48107	53030	43357	66308	35899	30694
_N[+1]NEGTYYSPNYNPQSR_.2	CP	P00450		77820	146046	38631	74612	80030	100009	136914	152824	196544	132694	94587	129590	124846	81165	75476	133139	95792	136317	114270	80280	56360	70420	72106	223411	115587	138633	75199	74589	119106	77492	68430	86573	145978	144069	80374	152137	89777	75499	109949	114223	75463	116066	77873	157112	66708	69339
_NN[+1]EGTYYSPNYNPQSR_.2	CP	P00450		77820	146046	38631	74284	80030	100009	136914	152824	196544	132694	94587	129590	124846	81165	75476	133139	95792	136317	114270	80280	56360	70420	72106	223411	115587	138633	75199	74589	119106	77492	68430	86573	145978	144069	80374	152137	89777	75499	109949	114223	75463	116066	77873	157112	66708	69339
_N[+1]N[+1]EGTYYSPNYNPQSR_.2	CP	P00450		77583	146141	38188	74284	80458	99696	137264	152282	196544	133235	94456	129570	124603	80893	75369	133333	95747	136190	114877	80334	56682	70534	71942	223463	115337	138066	74766	74328	119013	77470	68430	86757	145936	144012	80073	151789	89776	74946	109753	113904	75458	116099	77574	156607	66290	69245
_GEFYIGSK_.2	CP	P00450		62680	100975	37999	48232	73769	75373	95199	96074	93707	111577	72301	114855	100589	62835	63821	109519	68066	89278	70250	62855	51767	53576	56241	70063	89169	105796	61630	71417	98709	62109	58486	16649	102049	115415	68910	115032	75847	66943	90195	91413	71434	97729	63765	117346	54411	55557
_HYYIGIIETTWDYASDHGEK_.3	CP	P00450		26285	61227	13939	12869	27243	38955	40497	45848	41685	48876	32752	50894	45324	29389	33643	71835	35579	57560	35126	34957	21778	27101	22513	32355	48890	61028	34147	38778	45233	31842	26634	14267	52281	58682	29015	40127	31752	22594	41414	44749	27258	37936	50335	63484	26330	20734
_NNEGTYYSPN[+1]YNPQSR_.2	CP	P00450		53920	103933	17226	47051	56947	71049	97792	109528	139641	96054	68785	92505	88770	58258	55216	96645	67925	97835	80937	58090	39983	51072	51246	149217	80891	99821	52700	53743	84278	55413	47561	60287	103660	101836	56804	109816	62817	53266	77983	81807	53814	82895	54332	111960	47612	49265
_VNKDDEEFIESNK_.3	CP	P00450		43949	92020	44711	79677	67828	59950	65769	80529	65497	89324	50593	91321	88584	46754	49909	78794	51475	77643	45742	49862	38319	46438	44264	61187	79393	97054	43480	43381	78516	42117	38429	39903	100937	88956	51400	113407	63172	57352	69752	81366	44458	62052	50902	129717	41875	46908
_NNEGTYYSPNYN[+1]PQSR_.2	CP	P00450		53914	104130	14676	47309	56940	70865	97778	109519	139694	96058	68808	92797	88770	58314	55202	96645	67925	97465	80930	57793	39832	51157	51315	149306	80743	99722	53068	53830	84995	55441	47967	60138	103476	102250	56835	109799	62853	53355	78181	81795	53343	83724	54289	112702	47604	49373
_VN[+1]KDDEEFIESNK_.3	CP	P00450		43934	92095	44768	79556	67873	59927	65889	80922	65754	89290	50756	91223	88694	46959	49916	79501	52150	78260	45835	50031	38273	46310	44286	61056	80346	97722	43432	43356	78802	42168	38492	39760	100979	89038	51854	113756	63007	57276	69886	81309	44592	61978	50978	129699	41850	47505
_VN[+1]KDDEEFIESNK_.2	CP	P00450		25649	43339	15311	36910	36184	35497	37900	49505	34610	57815	35508	60401	59129	32269	31156	49311	31993	48040	31179	27923	23798	26389	28479	27437	48179	60620	26773	23364	49329	25299	30440	27106	63844	55990	31630	63702	34629	33728	37517	38066	22711	45431	30682	57480	21028	22679
_VNKDDEEFIESNK_.2	CP	P00450		25685	43376	15417	36811	36255	35515	38043	49545	35083	57526	35695	60444	59017	32289	31138	49310	32008	47917	31219	27993	23752	26383	28584	27529	48028	60539	26652	23379	49089	25467	30413	27017	64029	56021	31607	63795	34681	33756	37430	38045	22678	45301	30662	57486	20972	22731
_DIFTGLIGPMK_.2	CP	P00450		54246	18408	1053	7505	49769	21119	39339	108255	25183	116979	70285	111683	50177	54701	41899	91825	62853	102533	76704	52454	52264	42563	46997	10103	63467	145060	63870	62793	83823	54557	49382	50490	154087	89272	68913	48302	76743	68626	70985	87771	59165	54718	51792	156264	53236	53920
_QSEDSTFYLGER_.2	CP	P00450		40186	51894	4062	30260	55826	57967	63205	77691	62607	77945	46566	77028	71221	46858	45186	69947	49595	62730	53422	43944	32166	35806	38680	54766	74360	67376	37283	38347	66105	41788	42499	11279	76315	69540	43392	79677	48940	43862	62855	73204	45373	61621	39646	103163	39658	35622
_NNEGTYYSPNYNPQSR_.2	CP	P00450		77475	145583	38946	74477	80542	100227	136751	152998	196803	132782	94663	129751	125143	81351	75772	133588	95792	136377	114596	80343	57024	70386	72319	223569	115524	138950	75301	74831	119274	77517	68595	86745	146035	144824	80441	152169	89676	75610	109822	114376	74784	117058	77876	157928	66706	69423
_NNEGTYYSPNYNPQ[+1]SR_.2	CP	P00450		42794	83616	10982	39286	42910	54599	76474	85815	111241	74351	54508	71658	68283	45498	44019	74643	52741	77135	62527	45560	31230	39396	39937	114691	62996	77828	39966	41689	65511	42820	37340	48276	79588	78500	44365	85424	49125	42017	60541	64373	41884	64783	43131	88432	37707	38603
_EVGPTNADPVC[+57]LAK_.2	CP	P00450		29509	82288	8281	44057	46490	47488	52647	62339	79018	69448	40893	59703	65628	36728	38169	56151	40409	55587	43142	43196	31119	32212	31160	34725	65302	70749	33689	33745	63093	39304	31174	30403	71446	69836	40080	81985	44114	37980	54643	57405	40888	50375	35548	89315	30870	33611
_IYHSHIDAPK_.2	CP	P00450		22209	29681	1590	5855	23934	26972	34699	42396	30157	41110	29099	40957	40560	23808	24529	41314	27661	42079	32761	23183	17018	19887	22283	2940	29086	38120	27299	25744	40933	26041	25667	15653	46187	49692	30752	50838	29342	26676	29682	29890	19401	41853	25431	40270	18628	15994
_LISVDTEHSNIYLQNGPDR_.3	CP	P00450		16699	43046	2267	22552	24403	20883	27786	30540	47454	28350	19847	25870	30085	15842	19685	27241	19090	24757	23951	17888	18577	19122	14474	21771	25936	27945	17798	21688	25089	19247	15647	5076	27092	24483	19328	26165	20079	15396	19957	26192	18674	24652	19616	29790	14122	13335
_M[+16]YYSAVDPTK_.2	CP	P00450		50144	164982	99957	68609	57093	62037	99516	100711	159811	90322	63194	91215	89357	59115	77002	96011	52153	80326	72887	61282	26511	29007	23383	165311	89416	74601	45657	48268	82279	59825	42072	17195	92211	86065	52914	137839	59979	51837	77627	80602	57029	67535	54545	98182	54537	48488
_Q[+1]SEDSTFYLGER_.2	CP	P00450		40186	51894	3818	30074	55892	57967	63205	77691	62720	77945	46550	77028	71221	46821	45345	69940	49588	62678	53464	44104	32201	35780	38838	55405	74620	67350	37604	38399	66256	41859	42687	11310	76315	69816	43414	79737	48940	43870	62971	73303	45300	61682	39655	103163	39618	35624
_EYTDASFTNR_.2	CP	P00450		9637	20331	3	11246	15886	15917	18344	19117	37416	21504	14351	19061	18703	9866	13475	17582	13518	21161	15093	10946	7672	10950	9839	12035	15263	19934	8692	10965	22682	11239	11484	2628	19033	18215	8446	15169	10765	9346	11169	12624	8514	15980	13113	21871	9169	7630
_LISVDTEHSN[+1]IYLQNGPDR_.3	CP	P00450		14840	37221	697	19221	21338	19104	24931	26852	39763	25815	17710	23315	26681	14310	17577	24782	17055	22191	21288	16005	16756	17155	13227	18580	23075	25315	15370	19331	22392	17353	14067	4771	24401	21559	17183	23582	17797	13880	18258	23000	16056	22160	17182	26765	12447	11983
_TYC[+57]SEPEK_.2	CP	P00450		8824	117756	99300	86868	15160	14448	16182	18384	58769	17221	12366	16201	20516	10939	13995	18182	10593	16925	13548	11515	8933	11344	9090	111381	19482	20318	10408	11632	19775	10854	8506	245	20096	18575	9471	21436	11460	10465	14122	16699	12702	14948	9927	21228	8583	7841
_VYVHLK_.2	CP	P00450		13277	28564	2110	8915	12135	17727	23281	27955	24941	25477	15744	23784	22964	14503	13329	28767	14856	22796	17253	14362	12613	13981	12691	3767	22608	28340	14839	16309	22404	15541	14582	7777	35194	37724	19372	36242	18479	16816	26499	24072	14408	25195	15707	34888	11748	11708
_VFNPR_.2	CP	P00450		17158	17980	1602	8420	16126	25087	27969	33541	15497	23857	21514	37987	30759	18651	21053	37735	19422	37042	21665	18903	15602	10519	15958	3688	28033	40861	23815	20508	28020	21439	13151	2300	38809	35037	18067	43654	25020	24538	34834	38151	16346	24416	25708	51172	23297	20460
_QYTDSTFR_.2	CP	P00450		11782	19842	15	7568	21803	24301	29284	28827	26447	30309	18140	28797	23261	13994	11838	24862	18686	30336	19880	14060	10607	15089	11337	6197	21575	22761	10980	16223	31194	15959	18515	3459	24861	23241	10236	20067	14693	11336	15152	16581	11085	29487	16886	38518	12500	10431
_MFTTAPDQVDKEDEDFQESNK_.3	CP	P00450		23037	8424	4	9425	33095	34470	27302	44410	24057	49236	29068	47942	48580	24832	20623	36939	30747	40201	24681	31153	25408	20712	21056	8971	36703	54097	26295	26401	43620	23859	23113	25633	53064	43145	27460	42015	33002	31153	38629	40269	24717	34031	27621	66416	20697	23989
_M[+16]FTTAPDQ[+1]VDKEDEDFQESNK_.3	CP	P00450		21015	44573	6445	29557	28243	29446	35073	35752	48156	43731	26630	49558	38068	25905	30834	33216	20532	28229	26459	25057	10177	19900	19561	13610	45274	22231	16284	15916	40945	25365	23054	12696	36228	29425	24259	57890	26961	22968	26265	32459	22431	29581	21099	44457	19619	19922
_LISVDTEHSNIYLQ[+1]NGPDR_.3	CP	P00450		11240	29287	8091	15345	15287	14328	17949	19864	30477	18995	12896	17035	19482	11531	12627	18943	12407	16511	16059	11346	11925	12256	9546	8673	16614	19356	11295	14246	17044	12861	10774	3896	18023	16870	13204	18170	12472	10769	14048	17228	12055	16602	13236	20368	9260	8844
_AEEEHLGILGPQLHADVGDK_.3	CP	P00450		5607	12939	4	6965	8166	6590	8584	10800	18529	12653	7443	12517	10642	6429	7153	10313	7012	10834	7048	6925	4819	5288	4376	5819	9707	12653	6077	5563	11379	6543	6383	5031	13920	11190	6348	13128	7392	7282	9047	8579	6218	9326	6013	13818	5116	5050
_ERGPEEEHLGILGPVIWAEVGDTIR_.4	CP	P00450		74690	29973	11324	40235	75320	83954	112630	131060	56863	117194	57883	111378	109145	9379	57924	108672	69695	91004	76312	65134	65784	54805	55998	16138	99745	123097	72511	68245	99731	67074	63100	50669	95647	119677	70967	138104	73834	72193	107274	102157	67881	90033	59797	130465	58352	52597
_Q[+1]YTDSTFR_.2	CP	P00450		11751	19842	18812	7298	21473	24264	29003	28593	26416	29459	18057	28970	23412	14010	11828	24857	18430	29342	19939	12658	10303	15034	11486	10063	20095	21715	11239	13987	31318	15996	17935	2960	24910	22603	10094	19808	14145	11633	15152	16296	10912	29134	16454	37941	12052	10431
_IYHSHIDAPK_.3	CP	P00450		11625	19078	94199	4193	14153	14762	19437	18049	17725	19380	14170	19038	18140	14953	13288	22135	11821	18098	16115	12338	16303	12688	11003	16	14426	16989	15010	13724	20983	14491	10444	5510	15868	19482	12791	20029	13980	11299	15106	15771	12536	18846	16292	21527	12078	12257
_MFTTAPDQ[+1]VDKEDEDFQESNK_.3	CP	P00450		22501	10704	4843	8260	33366	34070	26396	42247	21797	47731	28799	45579	46629	24701	20675	36114	30492	39948	24158	29747	25908	19638	20724	12204	36154	54392	25421	26043	43405	24146	22787	26183	53718	43535	26916	40155	31346	30371	37201	39739	24833	33097	27200	65545	20167	24363
_M[+16]FTTAPDQVDKEDEDFQESNK_.3	CP	P00450		24458	46369	6539	28713	36631	37439	28544	47264	48278	43485	27182	49757	37580	28086	30575	33424	20686	44562	27050	24954	9954	20518	19248	13637	40760	61237	27705	15998	48144	25146	22945	13051	36254	29189	24004	46064	35140	22517	26043	43987	22555	37810	31051	75070	19219	19543
_Q[+1]YTDSTFRVPVER_.3	CP	P00450		45781	45443	4219	15552	37331	65761	86038	94865	47688	75724	52836	88845	77707	49541	34897	85239	49864	76101	61335	50038	39024	28261	37092	8252	67796	77816	51314	46693	65076	46523	35484	33555	75873	89467	48649	94231	50662	48204	76962	78363	48985	74573	38943	121431	42052	47727
_EYTDASFTNRK_.2	CP	P00450		20104	21711	4	3929	23941	33714	41780	43989	25170	39214	28967	43953	38881	26642	25884	44292	28473	45070	32801	24284	19988	22781	22351	12	37454	46899	23284	27535	42596	28292	26708	6643	46355	47869	25634	40755	28178	24250	32605	30419	19445	44835	26988	44946	18034	18242
_QYTDSTFRVPVER_.3	CP	P00450		46254	45615	3940	17161	37691	65528	86284	94758	47702	76303	52739	88765	77573	49714	34903	85330	49686	76047	61054	49724	39022	28368	37118	8919	68033	77860	51291	46678	65162	46752	35531	33619	75833	89848	48768	94013	50811	47967	77136	78669	49083	74446	38944	121482	42082	47729
_RQSEDSTFYLGER_.3	CP	P00450		26902	20331	262	7388	27999	40467	50533	54815	19741	51043	33618	55635	49548	30152	25747	51994	31036	44216	33998	30914	24201	23435	25872	3063	44684	56129	32638	30199	45653	29212	24170	5584	48022	55371	29475	52944	29720	27945	43506	44108	29913	43866	28081	61610	22887	23015
_LISVDTEHSNIYLQN[+1]GPDR_.3	CP	P00450		8670	22152	10713	9198	12171	11221	14121	15501	22301	14459	10348	13454	15304	9249	9873	14879	9994	13263	12526	8871	9326	9534	7312	5091	13079	15756	9006	10965	13784	9808	8162	4313	14698	13324	10441	14871	9482	8568	11001	13575	9572	13126	10749	16267	7292	7078
_MYYSAVDPTK_.2	CP	P00450		62144	33651	58698	10578	90192	94700	100762	130798	42950	123684	85303	116539	124130	79610	60265	125444	81088	125720	95737	74345	68530	38036	35962	113868	103689	168945	79752	87643	130135	73192	58147	61969	127594	144309	74451	103482	93254	91733	121291	125755	73006	116292	89564	140212	55083	63231
_HYYIAAEEIIWNYAPSGIDIFTK_.3	CP	P00450		22703	47877	30767	30535	20621	28445	41803	37700	47819	45403	23803	42350	38376	14842	24392	35845	21179	31386	29299	19650	11641	21236	18734	93596	33410	40383	18657	22835	31307	21584	22960	4794	35867	37834	30045	49114	37286	21402	33096	36220	28076	29353	36333	36751	21950	17384
_GPEEEHLGILGPVIWAEVGDTIR_.3	CP	P00450		19683	26408	3676	18502	26255	26024	28584	28441	29311	42065	21096	31943	26938	20469	21825	23966	18368	28482	26299	16491	14658	17343	16391	3789	24897	36006	13810	14360	30643	19299	20578	31166	30519	26916	15311	33571	17134	16390	15474	22789	16821	29758	14599	36382	18063	14648
_EFYLFPTVFDENESLLLEDNIR_.3	CP	P00450		28335	55877	41021	68776	29586	28122	38445	43175	93223	49046	34537	38617	44556	35061	18372	36846	30769	36024	30514	29702	27145	22869	30969	135931	37214	28961	26162	31269	41910	31617	31534	55106	44295	59798	36981	50439	37520	35011	44340	39685	29088	43759	29558	62325	27290	9515
_KAEEEHLGILGPQLHADVGDK_.4	CP	P00450		30021	19948	6	5155	30695	37086	54621	66116	25179	63262	35843	58244	45918	32406	26163	56306	37604	49753	40752	32289	28422	26798	27791	18	49642	63072	28716	25848	49287	31993	26237	38340	54849	53370	34368	62974	29986	30925	55169	61895	30314	46991	30710	75839	28093	25306
_HYYIAAEEIIWN[+1]YAPSGIDIFTK_.3	CP	P00450		22789	49226	30831	33547	20673	29169	42343	37700	47309	45708	24267	42816	38436	14937	24393	36020	21205	31435	29509	19869	6417	21252	18941	92986	33011	40329	19042	23099	31810	21762	22989	4836	35865	37942	29911	49114	37357	21427	33154	36607	28166	29667	36260	37268	22269	17404
_MFTTAPDQVDKEDEDFQESN[+1]K_.3	CP	P00450		19315	9722	3	8585	28813	29703	23364	36977	19581	41269	25195	40461	40432	21943	18637	32012	26516	34338	20905	26242	23449	17044	17797	6732	32123	47652	22156	22556	38126	20877	19768	22962	46593	38356	23455	35259	28233	25906	32658	33721	21582	29064	23484	57546	17425	20695
_HYYIGIIETTWDYASDHGEK_.4	CP	P00450		6289	10198	818	4	7607	11995	13249	12259	6959	14494	9010	14363	11621	7784	8069	19484	10321	16975	10941	9711	5775	6999	7349	6	15032	18275	10362	9120	14677	10831	6633	3770	17945	20124	14228	17820	12067	8503	19396	19121	14471	10563	14063	23603	9786	8746
_EFYLFPTVFDEN[+1]ESLLLEDNIR_.3	CP	P00450		28345	56135	40935	68805	29586	28152	38406	43196	92893	48734	34537	38663	44556	35069	18363	36846	30876	36124	30514	29702	27100	22935	30969	135931	37214	28937	26145	31269	41910	31617	31534	55131	44295	59798	36981	50439	37520	35011	44340	39685	29054	43765	29590	62325	27290	9515
_GVYSSDVFDIFPGTYQ[+1]TLEM[+16]FPR_.3	CP	P00450		3335	11900	1957	4980	5792	7028	9016	5722	13089	8983	3365	8603	6763	4778	12441	6648	3740	6363	6210	3493	1786	5596	3622	2287	7036	6907	2794	3643	7071	4164	3680	2062	8383	6141	2793	6940	3402	3643	5157	5809	5364	4687	3172	8719	3461	2681
_KAEEEHLGILGPQLHADVGDK_.3	CP	P00450		23377	13852	6	2392	28142	29597	38825	49506	20826	51625	31040	46644	40950	27572	21713	50631	28422	43372	31151	25413	33859	24054	23003	3061	35018	42619	24330	24405	42951	28601	25721	29276	42951	45007	29374	46373	24935	24155	39603	42032	24748	39212	25571	51251	21724	21745
_GVYSSDVFDIFPGTYQ[+1]TLEMFPR_.3	CP	P00450		7231	4674	726	4160	9307	11484	11684	11619	10747	14489	8263	12170	11845	7869	17348	9516	8342	12079	9140	6461	8583	6593	7474	2539	9929	18827	7251	9404	12080	8067	7237	10079	18319	15855	5229	9268	6559	9567	9746	11507	10664	10330	6520	16971	7266	5556
_EYTDASFTNRK_.3	CP	P00450		13241	17922	6	3475	15635	21793	28512	28203	16761	23758	18057	25808	23371	16271	14700	25082	15805	25032	20556	16421	10699	14532	13351	4083	20476	25736	14392	16939	24550	17021	13820	3151	22565	24371	13145	23092	16199	13496	21171	22228	15776	22052	16053	30295	13473	14063
_GVYSSDVFDIFPGTYQTLEMFPR_.3	CP	P00450		8606	7191	1551	4109	11010	13445	13407	13293	14255	16656	9542	14314	13760	9277	20499	11242	9700	13886	10822	7478	9986	7744	8840	9	11595	21468	8502	11099	14291	9396	8275	11942	21285	18170	6414	10833	7682	11132	11488	13337	12554	12050	7441	19704	8595	6623
_RQ[+1]SEDSTFYLGER_.3	CP	P00450		26388	20377	4	7035	27870	40257	50535	54843	19569	50913	33193	55271	49712	30219	24936	51969	30753	44125	33679	30532	24203	22890	25735	15	44086	56126	32507	30071	45684	28614	23670	5500	48314	55594	29470	52731	29501	27907	43126	43764	29997	43884	28107	61760	22750	22880
_DIASGLIGPLIIC[+57]K_.2	CP	P00450		4642	11870	1891	1134	6708	8204	10504	10512	8271	12220	7138	12364	10538	6981	7335	12202	4861	9936	6984	5789	5345	5534	4680	1437541	9424	16718	5942	5241	8226	6756	5524	3655	17861	11612	5213	9910	6316	5246	9076	9585	6431	4858	3527	12771	5319	4101
_KAEEEHLGILGPQ[+1]LHADVGDK_.3	CP	P00450		24640	14392	6431	2090	28950	30990	40487	52711	20951	54234	32843	48380	41982	28311	22384	52061	30119	44667	32324	25910	40927	23671	23918	1423	36088	45587	25132	25379	44850	30271	26470	31483	46258	47498	31026	50321	27072	25951	43263	45237	26053	41077	26342	55326	22781	23036
_AEEEHLGILGPQ[+1]LHADVGDK_.4	CP	P00450		5977	7703	1542	2516	8238	6796	8563	9522	14948	10446	6759	11471	10323	6047	6026	10223	6488	9018	7503	6742	5862	4808	4612	4448	9016	11865	6348	5659	10286	6490	6007	4625	11575	10602	6207	12581	8146	6962	8632	8682	6895	8022	5374	12804	5520	5611
_KAEEEHLGILGPQ[+1]LHADVGDK_.4	CP	P00450		30140	20048	9	5173	30599	37078	54670	65826	25414	63351	35731	57836	45855	32487	26068	55717	37575	49870	40523	32196	28107	26798	27638	13	49472	62710	28729	26015	49226	32022	26472	38583	54725	53523	34310	63582	29820	30889	55155	62201	30434	46955	30656	75863	28428	25302
_ERGPEEEHLGILGPVIWAEVGDTIR_.3	CP	P00450		32662	9848	2598	15564	39696	45831	62509	70524	24513	69046	41431	70257	66659	18332	35435	68694	36933	57088	41831	33912	32913	34053	29724	4692	55200	43930	37837	31744	51734	35302	29670	27881	56660	76486	31783	71758	36501	36225	52858	56432	33833	52789	34289	76287	30134	23963
_N[+1]NEGTYYSPNYNPQ[+1]SR_.2	CP	P00450		42692	83603	11398	39278	43852	54619	77104	85796	111245	74144	54384	71570	67555	45414	42588	74923	52572	77358	62353	45540	30891	39395	39816	113094	62946	77724	39371	41224	65374	42396	37558	48385	79509	78177	44290	84927	49197	41726	60165	63677	41889	64392	43048	5211	37137	38496
_NN[+1]EGTYYSPNYNPQ[+1]SR_.2	CP	P00450		42692	83603	11398	39278	43852	54619	77104	85796	111245	74144	54384	71570	67555	45414	42588	74923	52572	77358	62353	45540	30891	39395	39816	113094	62946	77724	39371	41224	65374	42396	37558	48385	79509	78177	44290	84927	49197	41726	60165	63677	41889	64392	43048	5211	37137	38496
_GVYSSDVFDIFPGTYQTLEM[+16]FPR_.3	CP	P00450		3450	12628	1966	4512	6183	7145	8993	5656	13356	9373	3526	8817	6825	4904	13156	6668	3851	6353	6329	3541	1889	5521	3559	2379	7060	7019	3054	3744	7126	4113	3602	2201	8476	6363	2792	6836	3445	3681	5021	6043	5593	4646	3261	8574	3598	2755
_AEEEHLGILGPQ[+1]LHADVGDK_.3	CP	P00450		6983	11553	108580	5518	8925	7761	9325	11560	19485	13578	8777	13353	11794	7156	8019	11792	8291	11672	8005	7796	5734	6293	5299	5340	10613	13453	6837	6226	12504	7340	7468	5973	15144	12488	7201	14308	8507	8052	9543	9245	6957	10409	6804	14668	5715	5930
_DNEDFQESNR_.2	CP	P00450		11181	17812	8	15370	17985	18117	16125	13252	39045	17661	6503	13298	13471	7643	10390	10477	6691	15047	7925	2919	10665	7371	4004	13458	8989	13400	4807	4159	12375	6829	528	2677	7899	17881	6594	23287	7776	9117	8753	20354	10106	15327	7438	31680	12029	14883
_KLISVDTEHSNIYLQNGPDR_.3	CP	P00450		10274	5304	1916	18145	11298	15039	21358	24033	7072	20860	13841	18592	17566	11100	10720	21576	12023	20562	16866	11994	11090	10056	11259	3	17635	22070	12270	10648	17954	13332	10552	2750	17434	23136	14622	21233	10938	10381	16106	17974	11351	19005	11746	25600	10472	10235
_YTVNQC[+57]R_.2	CP	P00450		4910	5599	6	1371	7464	9794	12526	12046	8716	9379	9714	11103	12063	7724	8633	12348	6654	10893	11163	6402	6150	6984	6815	3045	9493	13901	6882	6862	10982	8123	5560	3162	11454	13044	6092	12773	7153	7571	10103	12712	7258	10741	8948	16870	7170	7216
_NNEGTYYSPNYNPQSR_.3	CP	P00450		8042	7827	5489	6143	8889	10227	13171	15393	17851	12943	8184	12352	11624	6351	10617	13275	9132	12057	11691	7758	6280	6495	7981	16419	10571	21998	7762	7085	14312	8047	8195	16727	29714	28255	16672	32713	18329	16266	18847	19018	13643	12865	12544	25834	12269	11427
_SVPPSASHVAPTETFTYEWTVPK_.3	CP	P00450		65356	131216	8094	47016	72531	79205	103337	114625	104032	122209	85589	117159	100489	69638	56605	108656	73244	109312	89159	63243	52934	58619	53231	96465	87955	108556	70929	70036	105863	59763	56571	95423	119611	122120	66112	117772	72828	67221	97414	98394	58188	108634	52368	113363	49469	54522
_EVGPTN[+1]ADPVC[+57]LAK_.2	CP	P00450		26876	75307	6939	40489	42337	43226	47932	57539	72053	63527	36894	53845	59907	33701	34933	50819	36780	50724	39541	38807	28068	28423	28435	29199	59844	64361	30837	30560	56684	35472	28370	27394	64917	62604	36247	74994	40094	34541	49830	52528	37136	46255	32357	81117	27442	30721
_DLYSGLIGPLIVC[+57]R_.2	CP	P00450		1307	11199	6	3216	5846	8463	6576	10353	13035	12321	8148	12985	12931	7765	10427	10651	5517	10058	7269	5900	4752	6501	5211	1477	9810	16120	5896	6216	8286	5863	6601	2363	14440	10773	4641	13743	6205	6631	8159	9435	8287	9767	3771	11707	4959	4246
_M[+16]FTTAPDQVDKEDEDFQESN[+1]K_.3	CP	P00450		15104	33281	4569	11995	20797	21314	24753	24815	33741	31369	19345	35207	27194	18446	21644	23405	14817	19855	18739	17134	7601	14543	13711	7202	31515	15864	11573	11197	29084	17516	16278	9210	25903	20457	17021	40183	18547	16067	18093	22723	15459	20808	14768	29179	13724	13185
_VNKDDEEFIESN[+1]K_.2	CP	P00450		14873	25676	5059	17178	20667	20055	22263	28646	16989	32834	20513	33713	34278	18937	17429	28488	18483	27762	17670	16322	13863	16041	15497	7043	26921	34137	15151	13937	27129	14463	17329	15981	35291	32421	18574	37100	20204	19348	21147	21465	12666	24987	18021	31909	11747	12693
_GVYSSDVFDIFPGTYQTLEMFPR_.2	CP	P00450		12073	6540	3206	4175	13807	17109	17211	15987	4996	20983	13994	17495	17351	8640	17305	14866	11881	17112	13350	9669	10830	9518	11330	10224	15649	23919	10965	13800	17413	10976	10189	12177	23521	20691	7963	10700	9201	12228	13154	13890	11756	15034	8976	20125	9005	7699
_GVYSSDVFDIFPGTYQ[+1]TLEMFPR_.2	CP	P00450		11552	18669	6424	5686	12881	16889	16701	15832	2609	20636	13794	17183	17089	8815	18504	14636	11516	16823	13006	9273	11190	8818	11000	10	15342	23464	10783	13748	17055	10867	10378	11869	22724	20875	7306	10683	8347	12155	13048	13911	11620	14609	8830	19368	8933	7291
_GVYSSDVFDIFPGTYQTLEM[+16]FPR_.2	CP	P00450		3267	3522	762	4015	6607	7904	8044	5384	11789	8732	4613	10049	4967	6040	8517	5601	3562	5437	5424	3906	4082	5034	3889	3108	7117	6078	2710	3461	6329	4646	4296	493	8265	5768	2734	7055	3687	4165	4084	3752	3426	4772	2671	6572	3487	2630
_TYSDHPEK_.2	CP	P00450		1351	14026	2196	14400	1451	1564	2081	2251	3631	2160	1273	2243	2278	1177	1460	2050	1216	1659	1640	1490	825	1634	941	3816	2456	2800	895	993	2059	894	1129	436	2327	2007	1095	3159	1561	1316	1824	2032	1177	1908	1452	2970	904	834
_NN[+1]EGTYYSPN[+1]YNPQSR_.2	CP	P00450		53599	103915	16971	46804	56881	69063	97235	108930	139640	95728	67857	92395	86086	58478	55039	96284	67123	97931	80789	57793	39679	50977	50777	146413	80740	99407	51712	53125	84354	54364	47315	60132	103248	101019	54690	109415	62647	52712	77683	81280	53766	83375	53875	111842	47277	48879
_N[+1]NEGTYYSPN[+1]YNPQSR_.2	CP	P00450		53777	103776	14634	46785	56881	69063	97235	108930	139640	95728	67857	92395	86086	58287	55039	96284	67123	97931	80789	57793	39377	50977	50777	146413	80740	99407	51774	53502	84354	54364	47315	60132	103248	101019	56414	109415	62647	52990	77683	80931	53766	83375	54253	111842	47277	48879
_MFTTAPDQVDKEDEDFQ[+1]ESNK_.3	CP	P00450		25621	14489	4732	12079	38038	39722	29961	49491	26824	59602	33022	54803	53923	28989	22872	43320	35166	47385	28086	34600	30479	21545	23468	217088	42608	65982	29118	29344	49838	27507	26730	30840	64264	51468	31756	49428	37898	34568	45826	45779	28715	40523	33038	80645	23976	28649
_VDKDNEDFQESNR_.3	CP	P00450		10258	2406	11	4	13112	14324	15449	19144	2	18148	12328	17265	19491	11150	8597	14643	10880	16219	13037	12302	9239	10150	8492	2449	15975	16281	11415	7984	14884	10742	8441	1779	16401	14798	8972	19582	10386	10180	13655	17728	10518	16758	11226	23922	9513	9784
_KLISVDTEHSN[+1]IYLQNGPDR_.3	CP	P00450		9730	3918	657	4929	10401	14380	20464	21859	6627	20017	12658	17244	16095	11052	10297	19674	11547	18857	16218	11585	10106	9561	10410	4	16545	20552	11396	10041	17262	12302	9939	2596	16762	21413	13537	20391	10659	10346	16190	16709	11114	17948	11327	24519	9879	9740
_MHAINGR_.2	CP	P00450		6826	720	8	4	6504	10017	10800	16811	5266	9730	10546	16026	15867	7416	7142	14323	8444	14815	8790	8637	10094	5836	7738	11	12300	16741	13060	13046	13458	9025	5492	8923	19350	19005	8159	14400	10793	9978	13617	15418	7498	8894	9373	20820	5978	7366
_MHAIN[+1]GR_.2	CP	P00450		803	2	9	4	1054	1863	1774	3081	3	2283	1677	2267	2586	1301	991	2429	1274	2478	1447	915	1303	860	1231	15	1524	3464	1993	2147	2590	1181	909	3011	3237	3639	1411	2160	1528	1830	2384	2436	1109	1702	1369	3335	982	1070
_M[+16]FTTAPDQ[+1]VDKEDEDFQ[+1]ESNK_.3	CP	P00450		22401	48119	7158	30339	29840	30811	36651	37633	50762	46422	27279	52636	39918	26848	32391	35173	21409	29364	27563	25875	10741	20562	20261	13163	47304	24462	17298	16267	42762	25892	24582	13357	38252	30545	25185	60140	28800	23998	27820	34378	22872	31674	22215	46972	20757	20709
_EFYLFPTVFDEN[+1]ESLLLEDNIR_.2	CP	P00450		11613	23214	14209	28501	8999	11829	14928	16278	33837	21028	12762	16548	11795	14383	4944	15690	9910	13430	11721	10958	11048	11416	11034	14698	16490	7971	10256	9797	15924	9402	14094	17615	14634	25644	10968	22080	13462	11059	14908	13258	9953	18048	9126	21855	8632	7239
_NNEGTYYSPNYN[+1]PQ[+1]SR_.2	CP	P00450		20957	37470	1587	11409	21630	25842	36311	41118	49711	35370	26739	35256	31501	21133	21496	35860	25225	37375	30221	22194	15208	18331	19579	43496	30737	38165	19111	20292	31303	19422	18252	24446	37343	36990	22177	39928	24737	19449	29542	30215	19587	30526	20752	2997	17856	18755
_EFYLFPTVFDENESLLLEDNIR_.2	CP	P00450		10757	21412	13893	26228	8122	10949	13845	15139	31796	19611	11939	15277	10924	13269	4559	14502	9314	12625	10905	10117	10246	10580	10373	22723	15351	7469	9433	9051	14849	8866	13012	16081	13559	23873	10246	20555	12441	10245	13947	12266	9148	16751	8680	20720	8034	6788
_KLISVDTEHSNIYLQ[+1]NGPDR_.4	CP	P00450		14301	7854	10	3497	12987	18802	25196	27245	13067	25754	15475	21624	22102	13658	12388	24804	17329	23827	19864	15430	13246	12145	11855	3312	21038	26825	14528	14241	20792	15655	12497	2356	22828	24774	15268	25105	13996	13985	21985	21858	13417	20634	15295	36612	14824	12827
_MFTTAPDQ[+1]VDKEDEDFQESN[+1]K_.3	CP	P00450		12784	3956	6	3167	18391	18950	15577	24385	9980	28182	15030	25590	26236	13929	10891	20097	16631	22026	14209	17097	14954	10218	12010	2092	20972	30864	14322	14563	24388	13475	12689	14180	29720	24421	15442	22801	18513	17087	21976	22395	13631	18006	15552	37472	11428	13054
_HYYIGIIETTWDYASDHGEKK_.4	CP	P00450		4470	4511	4321	881	4270	5810	7986	9882	4035	8502	5748	7937	7048	5000	2930	10045	5715	7975	6604	4476	2968	4044	4108	15645	6639	4502	4949	4174	7048	4646	3556	4454	6800	8210	6892	9173	4690	4217	5372	7064	3414	7680	3809	7862	2733	3609
_NNEGTYYSPN[+1]YNPQ[+1]SR_.2	CP	P00450		20957	37470	1587	11409	21630	25842	36311	41118	49711	35370	26739	35256	31501	21133	21496	35860	25225	37375	30221	22194	15208	18331	19579	43496	30737	38165	19111	20292	31303	19422	18252	24446	37343	36990	22177	39928	24737	19449	29542	30215	19587	30526	20752	2997	17856	18755
_GAYPLSIEPIGVR_.3	CP	P00450		20075	20234	2323	6294	20459	16861	29258	38803	20761	32386	22725	33651	30877	20047	20799	30238	23360	30676	27454	20804	14258	16831	16677	9010	29973	35483	16908	18285	28045	20440	14188	28104	49371	48151	26901	46932	27511	25486	37006	35329	23377	28685	19122	46513	18474	19210
_KLISVDTEHSN[+1]IYLQNGPDR_.4	CP	P00450		12284	6789	10	3243	10897	15401	20864	23355	10688	21236	13228	18090	18367	11405	9394	21256	14172	19777	17017	12736	11083	10130	9910	4329	17505	21879	11869	11674	17075	13044	10636	2230	19077	20509	13760	21461	11655	12249	18584	18392	11006	17064	12385	30419	12491	10310
_VTFHNK_.2	CP	P00450		1427	4	9	5	1046	1727	2510	2503	711	2306	1409	2115	2307	1335	1491	2918	1481	1544	2097	1642	1316	2015	1257	24	2572	3182	1518	2124	2631	1867	870	826	3695	3999	2390	4359	2308	1759	3037	3232	1984	1655	1907	3706	1291	1459
_M[+16]FTTAPDQVDKEDEDFQ[+1]ESNK_.3	CP	P00450		24718	46001	6513	27097	36944	29772	29608	47881	47171	56773	26876	49434	52115	25602	30360	33280	20518	45270	26518	25070	10536	19615	19789	13590	42009	22335	16704	16007	41111	25466	23111	12990	62238	49945	24380	57837	27353	23429	26441	44709	22253	39322	20851	77195	19452	19499
_VYPGEQ[+1]YTYMLLATEEQSPGEGDGNC[+57]VTR_.3	CP	P00450		13838	3420	8966	7083	19359	28961	25666	31910	9601	29606	18130	32006	28298	20489	15117	24761	18165	21713	19376	23225	6329	16245	11951	1332	21085	26768	16487	14796	24457	14962	14437	22669	37164	34687	22574	34677	21992	22509	23601	30673	19525	25400	7590	35173	15070	23845
_VDKDN[+1]EDFQESNR_.3	CP	P00450		9704	4178	2919	3825	13002	13957	14967	18476	1060	17899	11740	17022	19163	10164	7838	14873	10868	15417	12865	12356	8482	9760	8338	1469	15561	15954	11346	7742	14721	10442	8330	1769	16285	14804	8696	18873	9807	9322	12925	17228	9994	16297	10780	23848	8369	9333
_EFYLFPTVFDENESLLLEDN[+1]IR_.3	CP	P00450		11556	21536	12781	27300	11234	11612	16186	18078	32424	19753	13957	15965	17969	14264	6903	15004	12966	15234	12771	12285	11436	9197	12585	44076	15363	11786	11007	12334	17070	13084	12738	22738	17555	24089	15824	21171	15595	14724	18836	16828	11937	18110	13207	26462	11332	3933
_KLISVDTEHSNIYLQNGPDR_.4	CP	P00450		14614	8020	28422	5	12680	18899	25219	27888	13792	25672	16408	21958	21810	13194	12103	24559	17498	23955	20465	15543	13446	12159	11652	97746	20976	26748	14411	14615	20784	16210	12766	2605	23263	24807	15529	25582	13562	14281	22309	22383	12903	20753	14919	37548	15288	12976
_VYPGEQYTYMLLATEEQSPGEGDGNC[+57]VTR_.3	CP	P00450		15703	2154	7932	2413	19359	14386	24744	31164	13691	28225	18046	32974	27663	16235	14666	24733	19487	23142	19971	23508	4942	12860	13837	1506	21200	30561	25981	16571	24075	19131	14455	22936	37164	32722	21026	32351	20691	22187	20609	19702	19508	24946	4198	33983	15070	13873
_VYPGEQYTYMLLATEEQ[+1]SPGEGDGNC[+57]VTR_.3	CP	P00450		13861	3442	8857	3188	19359	15160	24189	30856	13602	29701	18046	31894	28285	20483	14666	24733	17746	24179	19971	23466	9096	16658	12557	1442	21071	30582	28424	15573	24536	19272	15889	22969	37164	32722	22538	33824	22520	22702	23282	20560	19357	25317	7570	34350	15070	16221
_VDKDNEDFQESNR_.2	CP	P00450		3957	5937	13	6	5832	6099	6356	8580	3	8126	5052	9187	7372	4161	2828	6726	4553	7204	5009	4895	3680	4173	4219	8	7374	6969	5062	3517	7404	4596	3993	532	7963	7910	3979	8672	3853	4164	4457	5639	3121	7754	4270	8536	2798	3200
_AEEEHLGILGPQLHADVGDK_.4	CP	P00450		5814	6503	1622	2380	7699	6696	8172	9305	15012	9771	6348	10707	9522	5633	5720	9579	6260	8484	2604	6732	4625	4465	4481	4542	8647	11176	5615	1571	9741	6140	5492	4641	10569	10104	6081	11679	7800	6524	8331	8122	6572	7494	5094	12512	5277	5350
_KLISVDTEHSNIYLQ[+1]NGPDR_.3	CP	P00450		5711	25581	18183	21384	5932	8196	12408	13464	3025	11958	7921	10432	9888	6420	5918	12361	6773	11245	9564	6859	6103	5715	5204	7	9603	11887	6531	6239	9996	7184	5779	15	9955	13018	7458	12277	6257	6118	9230	9901	6110	10630	6221	14381	5697	5486
_KLISVDTEHSNIYLQN[+1]GPDR_.3	CP	P00450		5378	1621	17086	1064	4976	7387	10829	12272	1973	11003	7409	9593	9212	5523	5075	10828	6372	10399	8629	6175	5593	5630	5089	1599	8774	11102	6429	5680	8944	6506	5023	749	9761	12145	7222	11363	6026	5810	8454	9145	5808	9693	5645	13281	5642	5198
_HRGVYSSDVFDIFPGTYQ[+1]TLEMFPR_.4	CP	P00450		11443	3131	1088	531	8631	13495	15023	19168	1828	17232	11904	19704	13400	11042	9893	20358	11415	16078	11552	11600	8591	5248	8090	958	16368	27707	13854	11260	14429	8283	5791	3143	19661	26727	10635	23965	14144	14049	24309	24108	13296	14012	8189	26575	9310	9087
_KLISVDTEHSNIYLQ[+1]N[+1]GPDR_.4	CP	P00450		10326	4389	38	6	9444	14180	18147	20062	8332	19267	11094	16370	17065	8914	9085	18457	12566	17694	14732	11511	9728	7259	8558	8	16071	19480	10419	10324	15193	10916	8825	847	16581	17961	10838	18275	9709	9901	15785	15504	9919	14991	10754	27002	10497	9234
_WYLFGMGNEVDVHAAFFHGQALTNK_.4	CP	P00450		3968	2307	81	415	3319	5529	6775	9410	1055	7388	3261	7359	4629	3941	755	7223	5089	6316	6172	3743	2373	2921	3449	4199	5531	7011	4526	5151	7086	5001	4880	887	5716	8428	8500	8278	7676	4517	8177	6720	1883	6652	6546	9151	3497	3826
_NNEGTYYSPN[+1]YN[+1]PQSR_.2	CP	P00450		15292	27048	275	6161	15925	19332	26958	29912	38210	26055	19406	26084	22773	15598	15549	26800	17783	27612	22566	16219	11331	13863	14213	33171	22691	28171	14609	15176	23647	14311	13308	18061	27230	27092	16325	30004	18270	14454	21851	22563	13926	23454	14513	31493	12649	13492
_VDKDNEDFQ[+1]ESNR_.3	CP	P00450		9807	7156	3159	4	12596	13911	15113	18583	1545	17769	11256	16974	18978	10542	7961	14389	10607	15203	12727	12354	8922	9637	8477	10	15110	15962	10899	7466	14720	9649	8072	1835	16070	14312	8806	19267	9717	9694	12807	17156	10141	15957	10433	23910	8740	9150
_HRGVYSSDVFDIFPGTYQTLEMFPR_.4	CP	P00450		10820	3796	6000	667	8085	13169	14673	18605	2071	17010	11594	18965	13095	11085	10066	19951	10922	15992	11174	11596	8286	5286	7982	1632	15996	26967	13753	10996	13761	8541	5505	3065	18066	25790	10318	22793	13899	13602	23360	23004	12777	13437	7876	25277	8957	8613
_EFYLFPTVFDEN[+1]ESLLLEDN[+1]IR_.2	CP	P00450		10656	20163	13085	22371	7834	11006	13670	15297	28835	19739	11789	15237	11005	13214	4460	14497	9367	12672	10867	9891	10080	10333	10214	15798	15150	7535	9509	8976	14890	8847	12689	16439	13394	23644	10278	20731	12574	10221	13715	12652	8779	16810	9164	21397	8150	7031
_LISVDTEHSNIYLQ[+1]N[+1]GPDR_.3	CP	P00450		14957	58516	191922	75570	18161	15955	22019	19224	90286	19529	23224	19968	29305	13756	2135	20700	24464	5248	16528	20133	17297	20053	2981	238881	26683	7039	17547	39256	18672	27017	11816	3297	21960	26624	20748	5935	3384	28604	28222	5006	22015	14173	29248	28357	25348	2314
_WYLFGM[+16]GNEVDVHAAFFHGQALTNK_.4	CP	P00450		2571	2126	1788	1461	1414	3448	4798	4343	1414	3925	2194	3059	3733	2446	910	7536	1849	3238	3829	2130	1963	2336	1491	2696	5009	2543	1726	2037	7514	2149	2093	759	6494	8680	3321	6108	3885	1970	3359	2970	2209	3113	2331	4273	1519	1940
_WYLFGM[+16]GN[+1]EVDVHAAFFHGQALTNK_.4	CP	P00450		2650	2376	2072	1820	1905	3554	5017	4914	1645	4103	2427	3456	4055	2417	937	4698	5382	3424	4076	2413	2535	2743	1829	13617	5218	7688	4571	2334	3809	2375	2334	338	2464	3129	8328	6524	4246	2251	3749	3360	2471	3462	2881	4668	1899	2474
_DNEDFQ[+1]ESNR_.2	CP	P00450		8638	10618	10	9318	11801	12866	9839	9190	23214	10898	3380	6751	10088	4824	7587	8775	4605	9476	5231	1956	7077	4679	2715	14	6221	10874	3439	3204	7525	5294	1049	1459	5865	12546	4696	17796	5206	6276	6469	14451	7339	13162	5797	23909	8053	10291
_VDKDNEDFQ[+1]ESNR_.2	CP	P00450		2256	4	9	4	3046	3220	3885	5452	4	5222	2940	5398	4376	2343	1681	4264	2873	4374	2751	2817	2156	2246	1774	12	4165	4384	2621	1745	3966	2171	1976	829	4390	4824	1953	5255	2156	2521	2927	3308	1636	4496	2079	5015	1534	1627
_HRGVYSSDVFDIFPGTYQ[+1]TLEM[+16]FPR_.4	CP	P00450		6129	5283	5655	1807	3541	5218	12034	9513	2776	12747	7785	13437	11645	6469	8219	13297	4275	6273	6398	6230	1878	3301	4247	6	11016	7537	6164	5725	7223	4842	3745	1824	8429	10595	8887	20421	8921	6010	12618	9845	4085	6374	4435	11648	5065	4923
_VYPGEQ[+1]YTYMLLATEEQ[+1]SPGEGDGNC[+57]VTR_.3	CP	P00450		14201	2075	8856	5596	13674	29227	22127	30845	13323	28267	16117	29663	28306	16027	15558	25565	2942	21072	20593	17227	15759	10792	16786	2645	20983	19633	1538	27651	23076	13973	14339	22633	35288	33960	22538	33875	25352	26004	23954	32290	15724	24854	7224	34429	14214	12652
_IDTINLFPATLFDAYM[+16]VAQNPGEWMLSC[+57]QNLNHLK_.3	CP	P00450		733	7416	5890	3376	908	1149	1849	1163	997	1911	1237	1432	1467	974	1626	1716	1716	1488	1650	910	1882	853	4112	13753	1372	1336	980	1039	1857	1206	942	3258	1521	1755	1229	1576	1167	754	1110	1231	917	1533	1790	2072	1434	842
_HRGVYSSDVFDIFPGTYQTLEMFPR_.3	CP	P00450		5485	3226	21807	20959	4338	6866	7996	9269	1093	9502	7142	13450	8755	8054	10527	13074	6444	8496	5927	6181	5081	3557	4539	11612	9768	15187	8099	6981	6909	5101	773	1802	12600	14673	5811	11495	6837	7850	11124	12640	8189	7347	5928	12337	4723	4672
_WYLFGMGNEVDVHAAFFHGQ[+1]ALTNK_.4	CP	P00450		1722	474	10424	7680	1454	2764	3443	4442	245	3464	1319	2965	2279	1722	430	3299	1921	2959	2733	1542	926	1166	1625	15528	2543	3388	1922	1969	3434	2114	1664	917	2716	3867	3537	3695	3375	1950	3553	3053	527	2822	2878	4542	1199	1564
_TPGIWLLHC[+57]HVTDHIHAGMETTYTVLQNEDTK_.4	CP	P00450		1046	307	819	9519	1609	2579	3228	4762	9794	4454	3742	4142	3719	2176	811	4899	3495	4153	2139	1685	1034	1359	2118	3	2234	4980	2569	2730	4250	1680	1107	223	2822	4882	2461	4213	2127	2335	3393	3683	1120	4505	1971	4677	1265	1735
_HYYIAAEEIIWN[+1]YAPSGIDIFTK_.2	CP	P00450		2753	107	1440	2971	3307	4581	3047	5333	1234	6439	3564	6217	5000	2456	4249	5002	3391	4751	4329	4280	2335	3489	2888	2401	4988	4217	3583	3015	4578	3974	2824	1435	5643	3505	4647	3466	5574	2449	4260	3822	1600	5043	7954	4236	2233	2635
_HYYIAAEEIIWNYAPSGIDIFTK_.2	CP	P00450		2781	229	1402	5595	3217	4422	2973	5333	1234	6415	3508	6226	4869	1392	4418	4984	3361	4698	4307	4318	2335	3489	2872	2397	4959	4421	3697	2985	4621	3953	2809	6020	5375	3488	4619	3466	5436	5194	4073	3761	1580	5019	7955	4232	2230	2665
_TPGIWLLHC[+57]HVTDHIHAGMETTYTVLQNEDTK_.5	CP	P00450		821	8163	11955	4237	906	3021	2844	4198	4925	4164	3698	3419	3113	1344	2230	4112	3921	3577	2929	2021	373	1586	2268	9368	2287	4914	2331	2334	3154	1781	1144	1257	3450	5150	2931	4597	2549	2638	3457	3543	1042	3659	2072	4719	1176	1843
_DDEEFIESNK_.2	CP	P00450		5959	26113	2237	22311	6004	7418	8476	10268	39353	6754	6851	8007	8184	5166	4636	8944	5894	8562	6402	5133	3612	4099	3647	30215	7214	9166	3943	4853	8124	4253	6847	1958	10074	7552	4228	9678	5935	4879	6064	6191	4178	10467	4128	8274	3956	3037
_DLYSGLIGPLIVC[+57]R_.3	CP	P00450		3723	1	3	3	627	1003	1826	1382	3	1437	355	1776	1656	493	233	1364	686	1402	1121	690	295	280	178	7	1340	1327	669	515	1519	610	618	1	2760	1823	952	2106	820	405	1547	1685	1232	1378	720	2577	542	590
_TPGIWLLHC[+57]HVTDHIHAGMETTYTVLQ[+1]NEDTK_.4	CP	P00450		583	5700	331	5864	684	1260	1657	2484	811	2421	2201	2152	1587	1080	760	2792	2039	2612	1288	987	840	609	1266	6	1326	2948	1100	1095	1806	1297	752	771	1667	2923	1420	2921	895	1247	1769	2376	381	2589	1630	2827	654	1089
_KLISVDTEHSN[+1]IYLQ[+1]NGPDR_.3	CP	P00450		4761	396	16967	842	4526	6814	9931	10918	1934	9929	6100	8651	8166	5329	4663	9881	5802	9415	7916	5667	5222	4735	4788	4026	8089	9963	5679	5036	8183	5702	4741	560	8505	10593	6806	10105	5643	5069	7888	8557	5231	8931	5363	12363	4959	4858
_EYTDASFTN[+1]R_.2	CP	P00450		3267	6638	334	1809	5939	6212	6882	7465	12418	8260	5209	7474	6857	3360	4914	6105	5364	8362	5378	4260	2800	3653	3477	4	5872	7795	3217	3830	9006	4571	4298	585	7195	7316	2927	6341	4290	3304	4471	4707	3263	6566	4981	8613	3536	2715
_PVWLGFLGPIIK_.3	CP	P00450		642	898	956	11	685	853	1247	853	869	1430	490	1074	799	654	2080	929	709	1001	888	682	544	445	542	1661	1087	1864	798	858	1031	845	662	554	1602	1737	637	1524	847	1140	1455	1568	750	952	647	1704	779	523
_VDKDN[+1]EDFQESNR_.2	CP	P00450		2479	2	15	946	3542	3863	4511	6184	3	5830	3059	6208	5357	2737	1777	4602	3333	4987	3356	3129	2378	2871	2356	11	4978	4895	3091	1861	4538	2434	2276	870	5450	5501	2339	6265	2428	2836	3228	3790	1745	5203	2245	6029	1689	1758
_IDTINLFPATLFDAYM[+16]VAQN[+1]PGEWMLSC[+57]QNLNHLK_.3	CP	P00450		805	7387	6538	3771	1049	1086	1909	1496	1098	1924	1231	1460	1463	976	1193	1634	1723	2411	1631	883	927	830	1438	5497	1625	1293	538	1035	1942	1346	930	3237	1551	1684	1195	1452	1200	753	1122	1233	952	1701	1778	2104	1053	817
_MFTTAPDQ[+1]VDKEDEDFQESNK_.2	CP	P00450		489	21586	3249	16159	342	1090	1150	1916	2	2692	1835	2827	2302	1116	912	1473	1466	2345	1043	1107	1851	150	865	1574	1367	3802	1494	586	2266	1112	1256	1827	3896	2614	1335	2375	1805	1707	2223	1706	1281	2673	1694	3988	667	1390
_EYTDASFTN[+1]RK_.2	CP	P00450		9144	10411	150073	122486	10564	15368	18686	19593	11523	17760	13317	20296	17387	11811	11491	19608	13305	20287	14483	10836	9383	10785	9865	164481	16176	21193	10669	12657	18440	13025	12138	3347	20652	21502	11732	18055	12582	10947	15188	14218	9309	20445	12065	19947	8258	9032
_IDTINLFPATLFDAYMVAQNPGEWMLSC[+57]QNLNHLK_.3	CP	P00450		1249	2428	2237	3419	929	1626	1716	2431	7590	1494	960	2140	2362	1615	1348	2445	2172	2041	1793	2038	740	2056	1197	29162	1525	2031	1998	1405	2621	1842	1427	2450	1554	1985	2295	1351	2743	1539	2119	1390	1066	2232	2570	2413	1731	1406
_IDTINLFPATLFDAYMVAQN[+1]PGEWM[+16]LSC[+57]QNLNHLK_.3	CP	P00450		878	4062	1143	3710	835	1078	1661	1122	1912	1897	1226	1397	1333	886	1016	1611	1587	1375	1468	898	2653	829	1251	3508	1384	1265	1385	740	1899	1242	920	1359	1491	1776	1332	1597	1184	715	829	1185	1094	1653	1818	2057	1186	793
_IDTINLFPATLFDAYMVAQ[+1]NPGEWM[+16]LSC[+57]QNLNHLK_.3	CP	P00450		878	4062	1143	4183	835	1078	1661	1122	1912	1897	1226	1397	1333	886	1016	1611	1587	1375	1468	898	2276	829	1251	3000	1384	1265	1336	740	1899	1242	920	1978	1491	1776	1332	1597	1184	715	829	1185	1090	1653	1818	2057	1186	793
_LISVDTEHSNIYLQNGPDR_.2	CP	P00450		5948	15821	55173	31542	5827	7962	8939	8707	12513	9898	8470	10094	9119	8352	5117	7885	8164	8049	6550	7296	4694	4883	5788	70176	7530	10733	6973	6132	9222	7546	6781	2147	12331	7887	10294	12091	7026	6874	8534	8954	5637	9814	8521	10415	8045	6253
_KLISVDTEHSN[+1]IYLQN[+1]GPDR_.3	CP	P00450		4802	1794	3147	1302	4461	6779	9931	11175	2013	10031	6381	8651	8234	5327	4693	9926	5802	9505	7979	5664	5278	4725	4788	8	8158	10126	5678	5036	8260	5979	4728	1184	8798	10734	6805	10111	5582	5175	7887	8557	5359	8933	5393	12366	5004	4859
_IDTINLFPATLFDAYMVAQNPGEWM[+16]LSC[+57]QNLNHLK_.3	CP	P00450		817	9315	2213	1451	1119	1182	1812	1166	1647	1954	1233	1440	1475	925	1611	1719	1723	1455	1630	964	1884	883	2214	4736	1371	1275	980	1042	1934	1271	1001	3291	1523	1679	1421	1573	1217	642	1087	1231	1020	1535	1794	2103	1502	857
_IDTINLFPATLFDAYM[+16]VAQ[+1]NPGEWMLSC[+57]QNLN[+1]HLK_.3	CP	P00450		546	3007	2184	8469	1305	918	1713	1441	1085	1833	1152	1323	1407	1365	1021	1622	1488	1612	1458	795	661	774	1394	5410	1922	1119	908	1056	1684	1049	699	990	1118	1276	1158	1479	1186	1168	1355	1037	1058	1677	1751	1992	997	744
_MFTTAPDQVDKEDEDFQESNK_.2	CP	P00450		585	5274	7934	12129	1620	955	710	2081	8129	2540	1213	2627	2044	1031	481	2485	1697	2795	605	1172	26601	769	720	1943	1590	4178	2814	741	2292	1533	817	3170	3433	2192	1057	2171	1329	1014	1666	1767	878	1985	6102	3407	893	810
_IDTINLFPATLFDAYMVAQN[+1]PGEWM[+16]LSC[+57]QNLNHLK_.4	CP	P00450		393	252	3	16665	103	922	789	601	2	889	858	817	729	504	713	701	541	533	657	244	482	379	799	12015	900	1030	357	729	770	618	379	129	932	422	336	518	483	567	416	492	774	632	463	791	638	403
_IDTINLFPATLFDAYMVAQ[+1]NPGEWM[+16]LSC[+57]QNLNHLK_.4	CP	P00450		1264	23837	16371	28090	524	2558	1849	1730	35033	2341	2277	2061	2053	1751	5947	1934	1572	1320	1882	1083	1441	1257	2263	26982	2172	2749	1140	1938	1973	1725	1365	13	1191	312	995	1165	1443	1700	1639	1476	2270	1499	1393	2194	1715	98
_GPEEEHLGILGPVIWAEVGDTIR_.4	CP	P00450		100	1	2	6	323	263	401	640	2	642	158	752	316	38	10	364	161	631	488	188	1	66	129	9	327	340	129	115	644	198	56	212	273	392	188	495	49	96	156	257	45	775	1	811	256	114
_TYYIAAVEVEWDYSPQR_.2	CP	P00450		19205	1052	612	9047	36168	23391	27076	24630	546	28091	4963	29939	24384	23611	18454	29352	10151	31148	39521	10104	22012	4071	41159	2544	10794	7339	11525	15203	28082	36888	20928	6385	54357	34248	922	23013	31637	784	12066	10559	2509	43076	51046	18704	1749	23637
_LISVDTEHSN[+1]IYLQN[+1]GPDR_.3	CP	P00450		8859	23163	4921	8756	12751	11786	14198	931	23668	14863	12140	865	15961	9466	9737	15066	382	13648	12856	9148	9312	9763	7878	3807	13776	16460	9349	11368	938	10565	8738	3447	15460	14365	10611	14819	10479	8380	11372	14589	10205	13456	11307	16516	7752	7398
_KAEEEHLGILGPQLHADVGDK_.2	CP	P00450		172	12137	1479	1579	1752	1872	2820	3972	642	5705	2375	4753	2883	4794	323	3889	3094	4200	3581	3581	2613	2796	1950	51485	1450	6459	1825	1728	4682	3981	3126	8763	5391	4672	4803	5748	4445	5441	5047	5304	501	6194	4732	5325	1795	5097
_IDTINLFPATLFDAYM[+16]VAQ[+1]N[+1]PGEWMLSC[+57]QNLNHLK_.3	CP	P00450		772	3719	1968	4347	2236	1040	1902	1496	1853	1860	1260	1391	1463	1089	1021	1677	1719	1495	1629	654	1987	892	581	4773	1629	1291	661	829	1836	1328	788	2324	1280	1531	1089	1455	1186	788	1092	1392	1022	1287	1839	2104	1604	570
_QYTDSTFRVPVER_.2	CP	P00450		2290	1164	2	3	1965	3789	5639	7591	1423	6584	4632	8268	6823	4022	3436	7814	3742	6040	4439	3530	2611	1905	2906	14	5080	7349	3798	2980	4712	3896	2709	2821	6642	8690	4402	7719	3461	3115	4682	5180	2822	7352	2998	7617	2741	3084
_TPGIWLLHC[+57]HVTDHIHAGMETTYTVLQN[+1]EDTK_.5	CP	P00450		2125	33813	29382	48690	1741	2330	2671	2378	19129	2806	3459	2991	2498	2030	3012	2934	4198	3323	754	3601	2275	1687	3453	17463	3605	3724	3137	3766	3530	4022	3552	1548	3108	3598	4495	4664	4618	3682	4427	3507	2975	2971	5469	4561	3165	3987
_TPGIWLLHC[+57]HVTDHIHAGMETTYTVLQN[+1]EDTK_.4	CP	P00450		1698	5757	618	5646	1443	1567	2061	1735	1173	2476	1999	2018	1905	1747	1532	2508	1799	2235	1924	1673	1638	2111	1727	17976	1210	2211	1783	1615	2090	1463	1861	2491	509	3052	2144	3574	1367	1597	1637	2115	977	2305	1190	2782	1010	1776
_KLISVDTEHSN[+1]IYLQ[+1]NGPDR_.4	CP	P00450		9488	20607	4106	56432	8590	11723	16865	18257	23644	17132	10431	14433	14585	8646	7582	16493	11018	15614	13195	9966	8686	7999	7356	35303	13993	17757	9269	9095	13548	10242	8341	1698	15490	16350	10416	17528	9360	9578	14624	14686	8226	13900	9312	24737	9272	8017
_IDTIN[+1]LFPATLFDAYMVAQN[+1]PGEWMLSC[+57]QNLNHLK_.3	CP	P00450		1518	3259	2415	21457	1643	1943	1813	2541	1577	1796	1471	2628	2771	2559	1157	2028	2396	2272	2056	2667	1946	634	896	5459	1971	1842	2404	1631	2696	2250	1446	2869	1746	2237	2468	1502	4059	1746	2417	1441	1210	2512	2904	2304	2117	1533
_MFTTAPDQVDK_.2	CP	P00450		3172	2304	5	1753	2549	3572	4649	6749	7954	1292	4271	611	3774	2658	2286	6170	3046	7223	4280	1766	3211	2396	2746	320	3240	10663	4183	4494	1921	2772	3070	2234	7678	9178	3523	4992	4965	3503	5291	4972	2756	6109	4315	1735	3027	2806
_IDTINLFPATLFDAYMVAQNPGEWM[+16]LSC[+57]QNLNHLK_.4	CP	P00450		552	2	6686	6	104	1021	698	789	2	986	852	832	738	684	1846	820	677	532	787	487	304	349	751	14292	916	1041	363	740	321	528	711	91	327	277	299	907	614	624	685	789	904	494	563	1157	767	395
_WYLFGMGN[+1]EVDVHAAFFHGQALTNK_.4	CP	P00450		957	815	3115	3003	1097	846	1251	1380	914	731	946	650	820	989	725	818	1122	1213	1040	938	774	647	865	6469	736	1327	952	978	750	776	845	2222	1607	1385	1072	1114	1225	1319	2134	1257	788	1119	1508	1284	1615	1263
_LISVDTEHSNIYLQ[+1]NGPDR_.2	CP	P00450		4134	4193	5138	9681	5081	4788	6519	6512	6094	6675	6349	7475	5297	5763	3455	6148	6506	6206	5012	5808	5307	3550	4688	1203	5326	7672	5914	5278	6770	5976	5585	3228	8119	6735	7210	8861	5078	7150	6867	6555	5467	6291	5803	7861	5336	4251
_NM[+16]ATRPYSIHAHGVQ[+1]TESSTVTPTLPGETLTYVWK_.5	CP	P00450		17098	26838	81249	10821	8159	24206	17088	20310	3017	21446	24110	23693	14129	22778	18711	23368	30120	22393	13420	23049	20911	3763	23945	8203	25207	27123	31689	23027	26543	30993	21007	14690	16231	21476	22875	21944	22095	27310	26403	20734	141995	21382	19961	19475	24237	23418
_LISVDTEHSN[+1]IYLQNGPDR_.2	CP	P00450		3715	25203	33534	33757	3786	4912	6268	6146	37278	6925	5617	6685	5269	5264	2759	5130	6084	5957	4412	4942	2864	3255	4373	100874	5061	7017	4975	4291	6467	5485	4861	3946	8539	5511	7211	9273	5573	5710	6051	6360	4568	6457	5633	7920	5081	4046
_NMATRPYSIHAHGVQTESSTVTPTLPGETLTYVWK_.4	CP	P00450		3344	4593	1324	216	291	2297	2504	4310	1965	5530	4173	6913	3296	3105	2890	5089	4145	6947	1793	3298	826	10888	3258	2068	2530	8466	4652	4201	4684	2623	2781	2739	4672	5793	3902	3829	3498	3761	5670	4704	1576	4315	1462	6641	2705	3636
_YTVN[+1]QC[+57]R_.2	CP	P00450		1028	6407	9	3	1718	2407	3606	3265	2	2770	2529	3253	3415	2245	2144	3808	1872	3061	2876	1715	1691	1601	1739	10	2505	4236	1798	1481	3110	2025	1254	740	3105	3722	1481	3770	2278	2026	3267	3909	1924	3071	2682	5313	1896	2105
_TTIEKPVWLGFLGPIIK_.3	CP	P00450		203	2	4	741	319	672	900	877	782	772	517	961	673	302	1	577	485	1043	699	256	317	360	557	9	549	470	503	236	814	571	139	1087	1017	774	323	865	52	504	385	903	1	729	285	971	206	205
_EFYLFPTVFDENESLLLEDNIR_.4	CP	P00450		1012	653	835	567	639	1218	1459	1732	1095	1328	1270	1219	1777	1015	2899	1086	1091	1300	994	1035	687	852	963	9	1340	826	860	980	1551	838	752	2039	2143	2307	1405	2758	1281	1308	1506	1377	848	1425	747	2240	751	374
_NMATRPYSIHAHGVQTESSTVTPTLPGETLTYVWK_.5	CP	P00450		2086	26888	8288	35462	438	1549	2129	4098	2459	4420	3853	5384	2223	2652	952	3226	3557	5468	1322	2835	1304	520	2614	11838	1768	5329	4568	3716	3632	1852	1851	3432	3779	4285	3213	2685	2727	4207	4412	3857	1561	3246	1512	4512	1687	2744
_DTANLFPQTSLTLHM[+16]WPDTEGTFNVEC[+57]LTTDHYTGGMK_.4	CP	P00450		11372	1694	5109	3439	1880	3509	3043	4584	198	4384	4357	4424	4647	2633	2718	3842	3030	2950	2867	3573	13781	3754	3716	1111	2012	2858	16777	12006	3837	14066	3596	2860	4728	4543	2682	4050	2291	1774	3052	3184	4268	3408	17803	5331	2995	14501
_DVDKEFYLFPTVFDEN[+1]ESLLLEDNIR_.3	CP	P00450		737	3348	708	2244	616	2349	2837	3267	790	496	2479	653	699	2322	26	2005	2190	2680	2347	1869	1513	1968	2099	3468	421	1894	2174	2110	4235	398	1930	506	3696	2430	3277	4956	3446	883	3388	766	2028	921	2047	716	1929	452
_MFTTAPDQVDKEDEDFQ[+1]ESNK_.2	CP	P00450		348	279	475	802	197	857	734	1605	5	2305	1321	2416	2397	738	479	917	816	1457	800	1081	726	975	439	1706	1069	3546	873	215	1637	677	746	1497	3422	2796	1162	2348	1673	1718	1905	1126	401	2346	1303	3026	367	814
_TPGIWLLHC[+57]HVTDHIHAGMETTYTVLQ[+1]NEDTK_.5	CP	P00450		1441	1122	746	3	1624	4222	3114	6406	1436	4724	3797	5867	3219	2360	2626	5068	3816	5009	2856	2555	2001	753	2149	6	2289	8173	2244	2096	3984	2262	1654	2834	5198	6748	2905	7028	2583	3020	2962	3876	1710	5544	2900	5543	2040	1757
_NMATRPYSIHAHGVQ[+1]TESSTVTPTLPGETLTYVWK_.5	CP	P00450		1118	13310	63623	24621	2434	701	923	2604	14663	2999	1910	3700	1325	1185	2396	2074	1950	3441	428	1167	823	998	1547	77119	920	3881	2601	1925	2029	741	930	614	1998	2601	1750	1434	1405	2371	3213	2391	1189	1690	490	3418	360	1524
_IDTINLFPATLFDAYMVAQ[+1]NPGEWMLSC[+57]QNLNHLK_.4	CP	P00450		363	251	3	3	229	229	407	414	416	473	287	441	487	238	844	515	394	628	425	353	280	83	335	2202	162	727	380	247	625	482	121	117	546	669	471	517	461	341	386	413	207	485	421	830	479	255
_ALYLQYTDETFRTTIEK_.3	CP	P00450		2063	3292	6	3146	739	1931	4005	4526	1688	4545	2747	4164	6498	3489	2846	7039	1615	2446	1399	2586	1958	843	1342	5	5257	5038	3755	2625	2287	1320	1358	2622	6227	7198	4689	14280	4748	3962	9823	9588	4154	2343	2300	4871	1291	2986
_IDTINLFPATLFDAYM[+16]VAQNPGEWMLSC[+57]QNLNHLK_.4	CP	P00450		801	252	6202	3	1197	1449	898	1068	1	1361	1101	1209	980	940	3100	1102	1107	984	1052	721	811	756	1153	10632	1291	1579	510	1125	1244	1133	974	39	613	187	500	1048	974	804	1019	959	1202	832	893	1310	997	562
_IDTINLFPATLFDAYMVAQN[+1]PGEWMLSC[+57]QNLNHLK_.4	CP	P00450		346	252	4	11688	203	229	407	414	416	473	287	440	487	238	135	515	394	628	425	353	280	83	341	2134	162	727	380	247	625	482	121	99	545	669	471	517	461	341	386	413	106	485	421	830	481	255
_VNKDDEEFIESN[+1]K_.3	CP	P00450		8532	37774	93496	65105	10841	8889	8881	10007	44781	10473	10076	13321	13437	8947	12607	12064	8919	11782	7935	9711	8265	8091	11180	92752	10934	11491	9683	11626	10806	9590	8317	11505	12702	10862	9004	13239	9664	9085	9787	10509	7885	8827	10377	13977	9100	10372
_IDTIN[+1]LFPATLFDAYMVAQN[+1]PGEWMLSC[+57]QNLNHLK_.4	CP	P00450		703	1280	3	3	420	500	379	501	398	571	413	480	747	412	1088	599	517	705	505	608	877	267	319	1059	251	1026	468	375	619	692	230	190	1087	807	592	573	720	440	411	526	751	734	751	1461	976	1137
_IDTIN[+1]LFPATLFDAYMVAQ[+1]NPGEWMLSC[+57]QNLNHLK_.4	CP	P00450		366	252	4	3	155	221	344	418	413	469	295	434	502	262	853	583	394	627	379	347	173	83	337	10	175	724	380	240	624	455	74	110	545	666	475	526	393	171	391	415	252	485	401	832	469	224
_VYPGEQYTYM[+16]LLATEEQ[+1]SPGEGDGNC[+57]VTR_.3	CP	P00450		14698	3761	8974	3674	12193	4543	14119	25028	12395	28208	16642	31751	25630	21269	9459	23866	14855	10253	19848	10120	6463	10939	4997	1656	11136	26153	8262	15596	19770	6984	15355	21414	36050	25066	4717	16019	33765	16747	10637	32573	25614	21885	19810	32571	3500	5876
_ADDKVYPGEQ[+1]YTYMLLATEEQ[+1]SPGEGDGNC[+57]VTR_.3	CP	P00450		5570	4439	19068	16824	6296	6441	5551	4579	1734	5576	7919	2857	6230	6317	20098	5952	7389	5632	7104	6088	5313	6352	7413	2691	4436	5665	5718	5844	5713	6648	6971	1797	4214	18379	11657	5912	7179	5293	5936	5207	5389	5460	8415	5518	7427	7072
_KAEEEHLGILGPQ[+1]LHADVGDK_.2	CP	P00450		1318	1655	5421	1148	376	495	722	2059	1166	2073	657	1732	1137	821	1	1506	1069	1941	1029	666	718	315	641	8782	704	3359	627	79	1724	1068	859	1201	4061	3408	2327	4357	1996	1699	2868	2693	965	2682	1046	4470	782	1350
_TYC[+57]SEPEKVDKDNEDFQESNR_.3	CP	P00450		515	4	9	4	78	993	803	1515	781	1760	582	1962	1536	599	691	555	381	780	347	661	450	134	669	15	1252	882	314	1	695	445	250	99	1710	1527	925	2814	649	1171	818	1702	335	1209	150	3160	441	323
_NM[+16]ATRPYSIHAHGVQTESSTVTPTLPGETLTYVWK_.4	CP	P00450		5853	15989	2266	29382	3686	4737	7414	7859	24941	7608	9981	7640	8409	9767	7010	7190	8425	7643	5106	7604	2757	5937	6055	35544	5607	7452	7220	5772	6211	6621	6148	4743	8737	8497	6964	8414	6687	6773	4770	5159	1570	7340	6263	6361	5112	6460
_TYYIAAVEVEWDYSPQR_.3	CP	P00450		954	59234	64096	76237	785	637	1560	2245	35909	1920	1350	1285	1053	910	1515	1220	33566	2147	1795	443	77230	645	49834	60963	1423	930	1875	597	1390	1334	1080	38219	1512	2574	2690	2811	2548	625	1657	1476	857	1205	3189	2652	647	854
_Q[+1]YTDSTFRVPVER_.2	CP	P00450		2356	1482	6	4	1863	3694	5809	7746	46	6323	4327	8014	5725	3794	3319	7479	3687	6284	3638	3406	2453	2250	2709	6	5047	7316	3746	2574	4633	3824	2559	1	6869	8490	4070	7747	3361	2660	4122	4830	2438	6902	2366	7337	2016	2817
_TYC[+57]SEPEKVDKDN[+1]EDFQESNR_.4	CP	P00450		791	9857	2916	3	142	417	415	752	1	918	1805	1042	712	258	464	338	374	938	4004	377	278	800	662	6	222	189	154	2862	357	552	762	91	649	488	403	1743	228	420	586	1108	110	413	1114	1569	1725	143
_DTANLFPQTSLTLHMWPDTEGTFN[+1]VEC[+57]LTTDHYTGGMK_.4	CP	P00450		337	1620	5401	2865	1443	2385	1505	1480	818	2696	4937	1939	1976	6272	440	2754	2148	2801	1336	1458	2271	4771	2767	9	1598	2853	2473	1902	1402	1419	4009	1015	2189	4834	2658	2048	1480	5414	2855	2543	4684	1701	1115	4863	1142	1429
_NM[+16]ATRPYSIHAHGVQTESSTVTPTLPGETLTYVWK_.5	CP	P00450		1876	508	1837	16229	1276	1412	2266	2911	9036	2852	3138	4492	722	2822	1070	3475	2871	3227	1680	2748	5647	349	2488	43941	2762	2031	3293	1911	2936	3028	1515	894	2089	2215	3024	3918	2679	2977	3170	2189	1718	705	2364	3132	2630	2706
_GDSVVWYLFSAGN[+1]EADVHGIYFSGNTYLWR_.3	CP	P00450		2853	6967	53026	1478	1383	1805	2449	3814	4157	4048	2052	2645	1533	2407	1249	1888	2561	3309	3276	2361	2144	1531	1886	21470	1620	6763	1847	1998	1931	1852	2871	2835	1586	3318	2658	3538	4741	1674	2832	1219	676	6993	2160	2563	1409	1674
_VYPGEQ[+1]YTYM[+16]LLATEEQSPGEGDGNC[+57]VTR_.3	CP	P00450		5826	5804	13345	10147	9351	6484	19804	32044	11612	11181	17776	30705	25194	24398	19081	23828	9777	22419	22035	10033	16919	3996	6501	6016	7620	17039	9568	7462	10674	7534	6261	15676	35956	27564	5904	18309	29513	26858	22247	30324	6090	4201	9563	30760	3000	14291
_DIASGLIGPLIIC[+57]K_.3	CP	P00450		98	7864	13834	13123	126	227	608	736	7642	653	134	561	415	1033	189	571	342	655	666	327	149	89	205	18165	332	992	175	159	458	278	262	197	1470	1235	297	1126	225	327	901	587	478	493	305	1201	399	282
_N[+1]MATRPYSIHAHGVQTESSTVTPTLPGETLTYVWK_.4	CP	P00450		3497	36231	1134	1206	6282	3001	2402	4052	45635	4379	3103	5637	2470	3475	3807	4328	5406	4877	1784	3736	2426	10380	3079	22458	2775	11111	3310	3985	4099	3047	3275	1916	3024	4904	6506	3649	4908	3306	5146	5053	2462	3922	2391	6653	2393	4130
_DTANLFPQ[+1]TSLTLHMWPDTEGTFNVEC[+57]LTTDHYTGGMK_.4	CP	P00450		837	4309	5241	2938	1360	2385	1505	1795	623	2696	576	1704	1976	6374	2280	2754	2148	2801	5502	2077	2271	6267	6392	1603	1598	2853	2473	1902	1161	1646	4009	1015	2189	4834	2707	1789	1480	5393	2850	2543	4873	1460	1115	4863	1705	1429
_NMATRPYSIHAHGVQ[+1]TESSTVTPTLPGETLTYVWK_.4	CP	P00450		3398	36595	14154	1115	4674	2904	2372	4264	49045	4379	3103	5637	2617	3037	3553	3740	5284	5160	1616	3746	33162	12726	3203	26802	2774	11111	3281	3537	4166	2954	5125	1828	3024	4900	7864	3627	2653	3306	5146	5551	2469	3575	1993	6653	2535	4148
_IDTINLFPATLFDAYMVAQNPGEWMLSC[+57]QNLNHLK_.4	CP	P00450		209	2	3	20146	76	110	254	274	415	261	182	106	218	109	658	338	171	372	244	139	185	3403	181	11	121	509	201	139	385	258	100	904	222	401	343	305	240	48	269	221	40	269	269	640	1577	63
_TYYIAAVEVEWDYSPQ[+1]R_.2	CP	P00450		22944	4702	13298	18129	21494	14984	21953	24321	21987	19817	9525	546	1103	5869	1560	14149	16708	28208	28941	17629	22823	36667	29398	7	13428	15906	18340	17632	18627	27112	23942	8623	27969	21705	736	17267	748	15767	18057	8767	1390	30636	18329	553	21082	561
_N[+1]M[+16]ATRPYSIHAHGVQTESSTVTPTLPGETLTYVWK_.4	CP	P00450		1294	3823	708	3966	5824	1272	1393	955	33	1312	1121	1710	721	1150	1190	1277	1369	1749	896	1084	397	6614	1410	4064	1408	2314	1289	1930	1878	1511	1421	456	488	1564	1664	1661	721	936	1852	1769	810	938	1113	1111	1408	1864
_SVPPSASHVAPTETFTYEWTVPK_.2	CP	P00450		4898	2921	7710	5542	2396	2471	7178	12109	423	9508	4599	10228	7415	4221	2167	7573	4233	7076	4621	3626	2027	1862	2345	7	4336	14110	3326	1528	6135	3371	3758	6522	14192	12700	5352	11822	5083	3036	7104	6971	2310	10226	3145	7922	2959	1480
_VYPGEQ[+1]YTYM[+16]LLATEEQ[+1]SPGEGDGNC[+57]VTR_.3	CP	P00450		4182	5141	12946	4256	6074	5893	23830	32758	11612	12174	15740	30748	23248	24246	18839	28449	7260	22419	23054	18928	16675	4443	6361	6237	13284	17039	7423	7104	20475	7334	13955	15933	12915	33303	20883	16340	22494	26667	5772	30324	18617	3782	9406	30760	3000	13451
_TYC[+57]SEPEKVDKDN[+1]EDFQ[+1]ESNR_.3	CP	P00450		1161	2	618	3	172	167	177	559	3	744	633	685	631	189	13	258	79	839	547	281	991	150	60	11	424	145	981	1	71	550	200	613	474	542	180	1412	272	183	212	831	691	348	32	1293	89	131
_LISVDTEHSNIYLQN[+1]GPDR_.2	CP	P00450		2828	2143	6472	7912	4114	4551	5896	5863	778	5927	5448	6353	5244	5571	3181	4947	5685	5287	3714	5243	3557	2692	3947	15975	4173	6932	5300	4215	5856	5405	5001	7990	8027	6147	6991	8342	4750	6491	5438	5449	4838	6077	5751	7250	5080	3380
_GDSVVWYLFSAGNEADVHGIYFSGNTYLWR_.3	CP	P00450		2311	4593	8	7	4719	1167	1925	3166	2112	3574	1763	1839	1144	1969	9162	1393	2137	2258	2104	1939	1257	692	1575	12223	1251	1365	1090	786	1507	1179	2852	4054	1817	2329	1994	2817	3062	746	2190	1346	3680	5467	1439	2329	899	1532
_VYPGEQYTYM[+16]LLATEEQSPGEGDGNC[+57]VTR_.3	CP	P00450		6016	2830	11045	7497	10389	8317	13638	11690	16286	13735	23437	31557	24737	12689	20025	24169	22721	17375	15761	7086	7917	4123	6335	3619	10725	24724	8881	18428	23375	22636	17260	20382	13667	25079	9817	14171	22090	12405	24532	31847	5283	5895	22832	11125	3197	6407
_DTANLFPQTSLTLHMWPDTEGTFNVEC[+57]LTTDHYTGGM[+16]K_.4	CP	P00450		32196	59364	63461	58018	2062	106449	41276	2612	5459	35366	36994	33139	35083	31401	42657	26819	12542	29975	55076	35971	3583	28803	54338	16996	39645	44379	20527	35563	27262	43119	3842	10234	44859	33686	40590	27318	29846	2816	18144	31683	34431	2735	5678	36981	35114	25766
_TYC[+57]SEPEKVDKDN[+1]EDFQESN[+1]R_.3	CP	P00450		446	3	618	4	306	163	163	562	2	758	644	690	640	189	13	231	76	793	63	306	667	1100	1	6	424	895	69	1	71	52	215	4195	480	568	179	1410	273	211	212	865	688	376	1	1297	89	168
_DTANLFPQTSLTLHMWPDTEGTFNVEC[+57]LTTDHYTGGMK_.4	CP	P00450		598	726	5	3	4289	2421	1343	4997	465	2644	4764	1713	2013	5801	4622	2751	2004	2620	1394	6374	869	5060	3326	5	1520	2724	1954	3948	1073	4920	3981	1015	2130	4628	6165	1514	1329	1602	4021	2000	782	1462	5084	4929	1211	6521
_DVDKEFYLFPTVFDENESLLLEDNIR_.3	CP	P00450		2463	2602	4	2744	637	2182	3200	642	3397	712	2348	761	830	2390	6973	2619	1988	2668	2180	2230	1388	1772	1952	8395	3062	1656	1999	2019	839	334	2400	452	3632	491	3128	4702	3109	2110	2929	772	1886	3058	1706	867	1793	408
_NYRIDTINLFPATLFDAYMVAQ[+1]NPGEWMLSC[+57]QNLNHLK_.4	CP	P00450		626	395	1282	863	889	610	1110	1201	994	847	860	864	373	766	82	1047	777	822	624	714	809	1063	518	9497	631	959	973	645	957	878	297	852	1421	1240	584	1325	735	767	1212	787	390	626	1285	960	521	411
_DTANLFPQTSLTLHMWPDTEGTFN[+1]VEC[+57]LTTDHYTGGM[+16]K_.4	CP	P00450		1143	1522	6287	2980	1556	2831	865	7701	1357	11390	4554	6868	7186	7158	4034	2702	5515	8587	5826	1511	578	4253	7071	2261	553	2038	1411	7096	5166	1205	3749	530	9421	3091	4571	8811	7492	7517	5285	7200	7560	8435	964	11203	9217	6071
_DTANLFPQ[+1]TSLTLHMWPDTEGTFN[+1]VEC[+57]LTTDHYTGGMK_.4	CP	P00450		7228	8016	5510	2847	661	4239	1691	3504	967	3412	6907	6169	2804	10264	4021	3117	4278	2727	1755	2193	13589	7247	5398	12587	1770	2966	3906	1640	6109	7801	4714	2305	2726	7085	10222	3005	1995	7500	2849	2899	7433	6109	6941	4112	9732	9727
_SVPPSASHVAPTETFTYEWTVPK_.4	CP	P00450		31764	22656	17128	11091	2341	21457	31830	27192	22745	20288	16439	2395	32393	2156	43557	17719	2566	18352	27588	34126	2544	1196	21303	5807	2137	23072	1503	28199	23032	1982	5329	19465	32366	31850	2085	46209	38218	2357	27845	29651	2504	20748	3348	48204	5718	4853
_HIDREFVVMFSVVDEN[+1]FSWYLEDNIK_.4	CP	P00450		166	224	7722	3	31	219	248	461	2035	712	298	69	334	135	5231	76	303	262	217	465	89	50	45	7	50	196	63	1	186	110	1017	218	117	165	404	1869	670	509	386	144	130	1422	145	344	118	39
_N[+1]MATRPYSIHAHGVQ[+1]TESSTVTPTLPGETLTYVWK_.5	CP	P00450		3053	7532	1383	3750	1380	2147	2129	4040	637	4355	4387	5822	2849	3651	3551	3771	4227	6373	3476	3943	2849	2853	3426	2511	1986	5729	5368	5116	4206	3390	2312	4739	3876	4485	3529	3698	3234	4440	4606	3998	3406	2844	3170	4354	3409	2936
_DTANLFPQ[+1]TSLTLHM[+16]WPDTEGTFNVEC[+57]LTTDHYTGGMK_.4	CP	P00450		1359	3186	5005	1140	952	1664	2288	3284	3578	2403	2700	2775	2192	2681	1020	3010	1600	3247	2665	2159	1421	2167	2442	3643	2725	2787	1942	1658	2632	2940	1252	1099	2262	3161	1821	4247	3578	2138	2822	1794	1750	2817	8843	3125	2427	2793
_DTANLFPQ[+1]TSLTLHM[+16]WPDTEGTFN[+1]VEC[+57]LTTDHYTGGM[+16]K_.4	CP	P00450		6029	3703	378	2703	8218	8564	8693	7738	3674	7707	8123	7767	8412	2081	7961	11244	9733	9397	2767	7414	9778	8691	9316	1609	5817	11004	9917	9242	3073	10885	8212	335	5560	8814	7570	3428	12169	6700	2142	9612	8572	9723	11722	9006	8283	11645
_DTANLFPQ[+1]TSLTLHMWPDTEGTFNVEC[+57]LTTDHYTGGM[+16]K_.4	CP	P00450		2496	4123	4737	3195	1275	1543	1872	5026	51238	5694	4130	4721	4352	4276	3415	4874	3355	4740	4471	3866	1364	2811	3716	18962	3961	5137	2977	4101	4303	3682	3203	1885	3704	4506	3035	5316	5628	3520	3663	3463	3299	4458	2044	5663	4480	3539
_RQSEDSTFYLGER_.2	CP	P00450		567	301	264	2195	1155	1242	3595	3418	880	2738	2133	2734	3367	2151	1807	3585	1769	2227	2844	1106	1212	786	728	2262	778	4893	820	819	2268	1260	787	750	4064	5960	2092	4563	1633	2408	2252	1680	696	4135	1932	4767	1594	1078
_GDSVVWYLFSAGN[+1]EADVHGIYFSGN[+1]TYLWR_.3	CP	P00450		4479	1956	6193	38634	1498	91	348	359	7832	643	214	4317	251	4746	14149	1464	493	581	4915	1867	404	1011	1595	5927	7684	5953	6118	5966	6377	5038	4672	9997	8498	632	6167	5719	497	7099	6224	1784	6945	540	1729	10626	1757	6819
_NYRIDTINLFPATLFDAYMVAQNPGEWMLSC[+57]QNLNHLK_.4	CP	P00450		570	706	3058	9	268	221	1110	1194	378	878	861	859	415	768	389	1039	1603	822	1319	516	960	1136	594	5365	630	854	971	671	959	1013	298	949	1421	1254	520	1399	737	919	1101	2528	448	626	1369	835	995	364
_IDTINLFPATLFDAYMVAQNPGEWMLSC[+57]Q[+1]NLNHLK_.4	CP	P00450		563	17	5	4	113	153	249	273	2	214	176	221	204	428	350	358	193	407	199	175	211	60	198	8	140	653	255	162	422	311	146	384	261	403	278	258	213	201	227	206	88	293	196	600	176	910
_HYYIGIIETTWDYASDHGEK_.2	CP	P00450		4911	2729	3	2187	1288	743	27563	2022	1749	3321	981	24033	3505	1033	29163	18322	2404	4532	25909	1754	3690	24173	963	7540	15243	18887	24845	5113	14485	874	1959	487	23266	1093	31901	27749	20390	25938	17852	14251	23234	4793	22606	20975	24755	2942
_GPEEEHLGILGPVIWAEVGDTIR_.2	CP	P00450		1810	1804	1665	1755	3856	954	438	1479	2359	979	1134	1465	1432	309	916	886	1600	1418	455	208	1918	4109	1080	1536	720	362	652	389	1685	239	791	247	79	228	245	1065	2761	619	159	1669	1756	1625	1978	992	162	1129
_PYSIHAHGVQTESSTVTPTLPGETLTYVWK_.4	CP	P00450		2975	1113	2006	15861	777	1247	3296	810	2145	4626	3155	446	3464	4008	2264	72163	2028	728	3524	3116	2604	471	2945	8	3395	3379	2373	4508	816	4309	4069	2711	931	3102	2991	3092	2480	1827	486	2619	2566	533	1328	292	2057	1126
_NYRIDTINLFPATLFDAYMVAQ[+1]N[+1]PGEWMLSC[+57]QNLNHLK_.4	CP	P00450		1046	395	1301	906	1176	652	1110	1254	996	802	693	962	424	1297	469	1043	768	822	624	696	809	1099	518	8816	600	959	980	632	730	1583	298	2078	1392	1241	514	1293	671	1153	1130	780	415	626	987	958	672	411
_DTANLFPQTSLTLHM[+16]WPDTEGTFN[+1]VEC[+57]LTTDHYTGGMK_.4	CP	P00450		8735	728	3366	2983	8057	1959	8140	4029	1946	3426	1645	4043	3561	2887	1613	3479	2918	3411	3173	3255	10738	2431	3137	3605	2838	3131	10077	10003	3216	3605	9849	391	2962	4018	2447	4922	3574	8660	3460	10643	2720	3747	13959	5272	9764	11775
_WYLFGMGNEVDVHAAFFHGQALTNK_.3	CP	P00450		1548	399	4156	268	2440	2458	3572	5391	9656	3975	2813	3996	2806	2050	899	4040	3467	4347	3713	1833	1464	2063	2110	13	2516	5164	1908	2373	3294	2623	3205	398	2604	4187	4558	3948	3052	2114	3692	2640	1475	4906	3844	4002	2507	3716
_GDSVVWYLFSAGN[+1]EADVHGIYFSGNTYLWR_.4	CP	P00450		709	238	57	2197	2115	2136	1315	1882	1417	2114	1675	1890	354	1711	1005	2391	1445	2851	1444	1489	2349	790	2069	10	2143	186	1123	97	541	305	862	264	2672	1846	1024	1764	1789	17	2524	1923	284	1398	1400	1624	1266	292
_MHSMNGFM[+16]YGNQPGLTMC[+57]K_.3	CP	P00450		303	352	1382751	2000755	685	1189	864	2262	2086144	1031	1110	1172	1698	548	884	1327	825	1159	1065	872	775	463	540071	1218589	655	1878	936	840	1495	483876	1514	1303	2032	1445	691	864	1116	727	1299	1677	699	1570	817	2286	688	872
_N[+1]MATRPYSIHAHGVQ[+1]TESSTVTPTLPGETLTYVWK_.4	CP	P00450		1860	1400	434	2241	1349	703	523	2268	7254	2447	498	2489	1123	539	874	912	2910	1951	338	1533	22265	1884	1546	737	2466	5355	782	1748	1275	3352	1123	382	873	1592	3607	1495	1421	1187	3046	2281	17704	1131	16243	2972	1103	2804
_TPGIWLLHC[+57]HVTDHIHAGMETTYTVLQ[+1]N[+1]EDTK_.4	CP	P00450		2579	263	120371	1087	2791	884	2076	3136	2552	2517	2662	2457	1811	2126	2616	1740	3377	2387	3551	1754	3085	2617	2926	9658	2428	2467	3024	3532	2736	1332	2529	319	1639	2623	2596	2204	2039	2728	293	2376	2520	2933	2422	2662	3299	512
_DTAN[+1]LFPQ[+1]TSLTLHMWPDTEGTFNVEC[+57]LTTDHYTGGMK_.4	CP	P00450		1336	10709	15555	2833	4869	3547	1870	1686	555	1958	805	1059	1473	7222	977	2067	4219	1645	1452	1761	2006	5715	6475	3051	1312	1877	5818	1928	999	5823	1045	1636	2107	1507	7823	2219	1475	5528	1894	1970	4917	1541	1232	2738	1617	996
_IDTIN[+1]LFPATLFDAYM[+16]VAQNPGEWM[+16]LSC[+57]QNLNHLK_.4	CP	P00450		672	165	6	377	427	489	1025	770	3022	375	1031	1065	933	352	779	793	231	531	746	564	172	582	1123	6	806	1399	594	857	522	412	185	146	488	506	390	816	800	133	450	807	338	944	823	401	820	444
_DIASGLIGPLIIC[+57]KK_.3	CP	P00450		38	1009	15055	2	10	152	257	430	942	85	27	412	123	76	1	696	2056	211	9978	1	1537	1717	9	28582	101	565	1707	42	137	310	5621	179	534	745	2171	635	25	261	239	431	2234	301	31	803	28880	321
_DTANLFPQ[+1]TSLTLHMWPDTEGTFN[+1]VEC[+57]LTTDHYTGGM[+16]K_.4	CP	P00450		1703	1731	4856	2788	1010	1524	1048	3033	1537	507	3035	3452	2786	2865	1386	2465	1841	3370	2988	2007	1268	1644	2994	1603	2468	3064	1627	2323	2628	2971	1431	1568	2192	3116	2416	3797	2029	2090	2592	3000	2533	1205	1919	4322	990	2362
_AGLQAFFQVQEC[+57]NK_.2	CP	P00450		4725	10086	17862	18258	4352	9946	16073	18102	198670	12190	11547	13882	22795	11986	8310	15800	8553	12142	11120	6565	47738	5327	3782	17937	19551	23170	13567	9540	14717	6692	5972	38415	17786	21202	6908	32874	4860	4373	10678	4662	21847	12277	29224	6889	4117	766
_NM[+16]ATRPYSIHAHGVQ[+1]TESSTVTPTLPGETLTYVWK_.4	CP	P00450		1667	1729	7	869	2635	1101	2069	2280	2070	2985	1269	3593	1584	1995	995	2364	1774	3021	997	1270	1966	2078	1454	1965	1278	2610	1217	1488	2192	1954	1230	645	1383	1866	2272	2588	1339	1183	2500	2548	1101	1351	1352	2740	1642	1924
_HYYIAAEEIIWN[+1]YAPSGIDIFTK_.4	CP	P00450		813	466	458	1141	538	856	1580	1603	60	1802	776	1940	1119	1161	445	1501	808	1159	1367	618	531	641	586	3177	1573	63	791	871	1627	673	772	43	1688	1455	1942	2429	1858	844	1315	989	612	1120	1785	1061	257	959
_GDSVVWYLFSAGNEADVHGIYFSGNTYLWR_.4	CP	P00450		879	3587	5	2603	19	1814	1546	1719	3	2156	1076	2044	430	1136	292	1455	1506	2266	1467	1398	4302	518	1331	12	1775	249	1125	62	79	1316	1078	958	469	1584	880	1398	1321	108	2451	2037	233	1428	757	1460	1344	880
_ADDKVYPGEQYTYM[+16]LLATEEQSPGEGDGNC[+57]VTR_.3	CP	P00450		9642	10414	36761	24497	9832	12818	20081	21112	14919	12634	7951	8481	23109	7913	12782	12980	7723	5258	17789	6143	13957	7879	9174	19708	8535	2202	10469	12425	10475	5669	9042	5461	29401	5975	9319	16225	5797	13224	11326	7342	14753	6691	14759	3414	14906	3654
_SGAGTEDSAC[+57]IPWAYYSTVDQVK_.2	CP	P00450		12440	3896	13531	8360	2171	3254	3928	5330	1197	4011	7924	4854	7732	19247	7091	3389	13244	4013	12134	13307	12711	1962	9608	11286	2960	3944	1874	9428	7557	3020	6869	2024	5026	2991	6541	3778	3261	4368	2514	2438	2346	4084	9983	4945	23843	10469
_NYRIDTINLFPATLFDAYMVAQNPGEWMLSC[+57]QNLN[+1]HLK_.4	CP	P00450		564	1130	1033	6706	720	596	919	1075	699	814	777	750	305	743	266	1016	769	741	635	1260	636	866	637	10290	532	1039	978	602	793	758	145	1286	1244	1153	549	1168	814	1029	953	911	404	631	1058	876	883	469
_ADDKVYPGEQYTYMLLATEEQSPGEGDGNC[+57]VTR_.3	CP	P00450		17639	4707	13145	797	11512	17698	10313	7867	15588	11600	18590	2635	26644	16348	5163	27418	12180	23553	8456	7532	7388	12407	8673	6127	11514	32481	19214	19573	13015	15657	10697	8148	2229	34042	9829	15603	21583	23752	22458	30761	21691	30273	9389	31219	10147	13000
_PYSIHAHGVQ[+1]TESSTVTPTLPGETLTYVWK_.4	CP	P00450		5481	57629	129782	40499	4325	4857	4882	4426	2439	3903	13985	290	3364	5738	1191	1734	1827	2901	1465	2330	2240	6672	2787	24446	2728	255	2978	1215	281	794	244	823	3267	2831	2781	3005	1944	2842	2927	2354	1204	1928	1123	1751	1632	1153
_NYRIDTINLFPATLFDAYMVAQ[+1]NPGEWMLSC[+57]Q[+1]NLNHLK_.4	CP	P00450		509	1115	1790	6933	789	663	959	1142	331	812	780	859	292	939	345	1090	757	730	634	617	526	1037	599	7700	522	1035	976	604	524	793	144	745	1218	1149	466	1133	704	616	1153	788	301	313	936	880	827	575
_MYSVNGYTFGSLPGLSMC[+57]AEDRVK_.3	CP	P00450		2606	845	14819	2314	1897	1915	2440	4876	269	4559	6055	4602	5597	2305	2136	6700	2137	1398	2470	6294	2383	2574	3243	6390	2190	6745	1682	1700	2574	5353	2880	185	2727	4179	2683	3254	1869	3857	6431	6588	1609	727	5280	4853	2462	4875
_AEEEHLGILGPQLHADVGDK_.2	CP	P00450		2549	830	1065	3422	3138	1319	2452	240	18301	2261	3160	2759	3327	1497	2926	3218	2695	318	2074	2315	1483	2777	2329	34534	2765	578	1785	709	2233	1342	1914	854	1237	456	1807	641	655	7315	675	1331	11714	2008	1711	370	1396	1293
_M[+16]HSMNGFMYGNQPGLTMC[+57]K_.3	CP	P00450		1	347984	5517	573217	460	721	721	1841	427756	762	631	828	1444	568	401	1227	671	1274	150116	657	584	449	283	25749	831	1622	589	118	1164	180582	751	269	1562	1203	453	678	1335	690	873	686	613	1108	136162	1116	414	715
_TYC[+57]SEPEKVDKDNEDFQ[+1]ESNR_.4	CP	P00450		511	2	4809	5	11	183	160	250	2	384	106	577	256	437	184	143	451	44	617	129	331	336	62	305588	66	147	73	5057	152	1	187	1733	419	286	200	717	124	240	310	656	391	168	463	943	156	417
_ALYLQYTDETFRTTIEK_.2	CP	P00450		2251	14727	53970	20096	2650	724	1655	1436	3036	1182	1270	1071	1824	739	805	1815	60935	439	1129	694	708	19050	1675	11827	965	2038	361	1057	1631	1828	692	1961	1902	2248	794	3359	1124	51363	1215	1097	1544	1821	555	633	344	2777
_RDTANLFPQTSLTLHMWPDTEGTFNVEC[+57]LTTDHYTGGMK_.5	CP	P00450		10209	1291	8359	9299	1629	713	9109	2330	7506	1831	1443	1980	798	515	1420	1556	1355	1117	8587	9680	8577	13535	12634	4291	1371	2169	7118	1386	9403	8667	2057	3262	623	1529	1296	838	1507	1583	2084	2006	1554	1960	2086	2061	916	1284
_DTANLFPQ[+1]TSLTLHM[+16]WPDTEGTFN[+1]VEC[+57]LTTDHYTGGMK_.4	CP	P00450		4076	423	4540	2423	921	1120	1666	2808	990	1977	1867	1224	1968	663	4465	2097	1162	2723	2532	1959	2523	1399	2043	2524	2161	2584	1115	1483	2434	2172	1904	265	1716	2632	1735	3556	3390	4747	2308	2333	1554	2426	7090	3832	2509	6357
_MHSMNGFMYGNQPGLTM[+16]C[+57]K_.3	CP	P00450		1122	2763	49269	42515	1248	1665	1382	2064	52819	1373	1159	1064	1929	1174	11231	1588	1158	1960	2487	994	943	4033	1860	406077	5644	2282	1141	917	1684	232	1385	326	2008	2337	1184	1054	1508	1426	2064	1714	1036	1520	1129	1619	1463	1557
_AEEEHLGILGPQ[+1]LHADVGDK_.2	CP	P00450		1132	2	2	2	6606	2367	1765	2453	25	3876	2483	538	5721	4011	203	407	2242	278	1631	3938	1241	788	5429	1111	45	663	229	6339	2104	2556	4046	1812	978	6314	1453	541	1352	6615	9469	776	901	5567	1567	3576	5707	1139
_MHSM[+16]NGFMYGNQPGLTMC[+57]K_.3	CP	P00450		2389	599645	13977	589231	190	2893	3203	926	427612	446	388	2615	317	1671	171341	688	2242	936	307	281	516	522	602	891198	212	3962	244	3174	3902	147623	3027	128895	847	3855	336	2349	3487	2507	549	573	2328	3510	123510	1065	325	2591
_PYTFHSHGITYYK_.2	CP	P00450		1077	1	5060	3	613	616	1	293	3	1	562	175	266	17	284	92	837	39	133	210	393	411	55	7	147	839	107	793	620	463	1503	1	62	184	316	16	343	74	22	76	52	65	386	411	445	105
_M[+16]FTTAPDQVDK_.2	CP	P00450		7008	13614	9	7	4591	9065	743	12520	24156	6382	8189	4320	7428	10951	10296	11265	10871	2874	3708	6130	3539	5093	7597	31805	8217	603	10429	83	5874	9010	5015	449	13267	10148	2635	5676	8531	6451	8246	2312	7450	8896	8384	561	7334	30
_MYSVN[+1]GYTFGSLPGLSMC[+57]AEDR_.3	CP	P00450		1559	1335	78344	404	261	195	1117	932	3173	5938	144	493	486	1010	1880	417	69	525	154	654	337	1024	811	3940	579	448	481	921	231	760	2038	44	64	240	1234	1405	2664	281	521	986	905	74	1180	1764	392	916
_ERGPEEEHLGILGPVIWAEVGDTIR_.2	CP	P00450		598	1840	2838	3580	776	3081	2327	1111	1	2799	1242	2718	3402	859	759	3129	1129	3837	3221	1063	3095	1850	2152	3761	3985	1256	1281	903	2908	1397	1293	2386	3261	2816	3074	2670	3286	639	3758	2492	4053	2964	4691	2687	2969	3132
_MYSVN[+1]GYTFGSLPGLSMC[+57]AEDRVK_.3	CP	P00450		4559	1964	29887	17450	6221	5718	5398	4570	1714	2873	5308	4172	6224	5622	5716	4382	6104	3800	4603	4192	7732	7720	4507	1019	5393	3368	4545	3788	2906	7545	5242	10445	3675	3255	4124	2325	1741	2576	3546	3752	4645	8067	5671	3382	7451	5446
_HIDREFVVMFSVVDENFSWYLEDNIK_.3	CP	P00450		8421	1865	2483	5	4535	983	911	382	2046	1009	851	3895	789	1083	2693	1946	3324	5741	11242	1166	4188	3090	6373	9621	5658	1022	7089	5786	5909	5497	853	530	2524	1420	580	1141	842	6624	984	5745	1208	1464	710	1801	7372	5937
_IDTINLFPATLFDAYM[+16]VAQNPGEWM[+16]LSC[+57]QNLNHLK_.4	CP	P00450		950	3506	5	5610	170	409	360	260	22496	883	226	501	217	1737	616	293	238	427	149	320	359	565	83	12442	821	466	372	209	385	197	198	583	489	211	164	311	677	179	262	271	378	382	788	599	219	450
_IDTINLFPATLFDAYM[+16]VAQNPGEWM[+16]LSC[+57]QNLN[+1]HLK_.4	CP	P00450		158	1	7	5	455	313	817	1007	665	694	274	218	182	131	652	202	311	439	396	192	267	179	58	9	1168	240	540	132	235	402	168	1026	171	280	282	336	342	770	38	795	666	405	684	1093	631	127
_MYSVNGYTFGSLPGLSMC[+57]AEDR_.3	CP	P00450		1724	1356	44051	1403	827	294	714	618	7152	131	930	438	466	157	1945	167	549	1046	154	848	1188	1002	1040	6071	1021	610	664	970	710	1338	50	431	649	344	1262	2253	1885	468	97	323	991	534	1099	3077	757	1501
_MFGNLQ[+1]GLTMHVGDEVN[+1]WYLMGMGNEIDLHTVHFHGHSFQYK_.6	CP	P00450		2838	37410	72165	40758	12268	22264	21798	21863	30150	24192	6035	17375	13227	6201	5632	18431	20743	26487	21095	4993	4547	14820	31241	54290	892	5452	4365	6266	4271	17636	9490	4121	4829	19405	15755	11123	6088	11914	20414	4817	13843	13514	3812	17741	3063	2363
_MFGN[+1]LQGLTMHVGDEVNWYLMGMGNEIDLHTVHFHGHSFQYK_.6	CP	P00450		4172	4065	1028	6877	8146	9659	10067	8683	3400	29356	8282	9012	6676	7313	8022	8513	4880	29933	8217	6261	4241	5442	4466	56416	6838	6028	5453	7868	5361	8016	3672	8403	794	7279	5916	8335	7347	6455	6953	6597	7617	14880	12266	4342	4417	3162
_MFGNLQGLTMHVGDEVNWYLMGMGN[+1]EIDLHTVHFHGHSFQYK_.6	CP	P00450		3826	6026	4445	12616	8932	2007	2313	14763	11326	17129	5330	1534	1302	2172	6363	2382	16219	22575	5008	4344	2895	3223	4864	3641	1377	4750	1987	1349	2492	5294	7048	13738	1979	2197	11646	2295	17493	1098	1946	1961	1330	11585	2808	2059	80623	1585
_VYPGEQYTYMLLATEEQ[+1]SPGEGDGNC[+57]VTR_.4	CP	P00450		5226	4474	2877	773	5768	3071	3890	3724	2049	3215	2800	2515	1404	3087	5855	2726	2217	2538	1344	3167	4403	3685	2812	1453	4970	2880	2651	2744	2217	2548	3315	3685	5856	5330	2745	2647	4747	1431	3225	2512	3853	2884	2836	2525	3046	4138
_QKDVDKEFYLFPTVFDEN[+1]ESLLLEDNIR_.4	CP	P00450		7302	21359	19203	2520	8583	213	3515	6034	2220	261	78	2	12	1632	6168	3	2578	2573	4072	1	968	3997	3	152287	96	29	7	4146	728	3425	1	910	17	4985	2555	282	4629	6688	1122	1538	3089	806	16041	28	1733	24
_M[+16]YSVN[+1]GYTFGSLPGLSMC[+57]AEDRVK_.3	CP	P00450		522	846	15933	8140	483	804	2460	1653	306	2407	2022	1122	927	699	1801	2639	4876	1528	1376	2750	1194	2690	1522	8389	3437	1205	3293	4517	4144	3685	500	391	1039	1617	195	3300	759	3029	3034	1904	1119	1116	894	1552	1305	943
_MHSMNGFMYGNQPGLTMC[+57]K_.3	CP	P00450		589609	2061031	3456014	2597789	668750	511895	509881	437205	2388795	586781	1090	495245	613318	600878	182230	454755	519917	531280	580745	969	533952	646296	529324	2805239	488183	1985	456226	514746	606215	499044	546857	725311	552515	665860	465206	568618	546588	561233	421	379565	490719	965	672	417802	327456	474775
_FNKNNEGTYYSPNYNPQSR_.2	CP	P00450		9446	8722	8726	5525	10239	14152	16686	21397	16651	19304	11235	16751	14873	11392	7798	18152	13389	17508	13961	11778	7885	10011	10052	2390	15519	18131	9943	7956	16464	10843	10407	10693	26010	22203	11888	25594	16009	12269	18068	16453	11191	17818	8956	24611	8811	8171
_MFGNLQGLTMHVGDEVNWYLM[+16]GMGNEIDLHTVHFHGHSFQYK_.6	CP	P00450		5751	2382	1069	7325	1304	10021	6601	1794	660	1492	7882	666	6785	1788	1545	3524	901	1239	1936	7772	4199	6097	1479	890	1272	522	1361	7307	1523	1827	1130	3292	6007	600	6053	1040	5652	1638	950	1665	3696	973	2328	4342	2067	1417
_FNKNNEGTYYSPN[+1]YNPQSR_.3	CP	P00450		723	1289	1539	3643	2275	2195	1100	1355	2396	8223	633	2472	1579	726	749	1078	11341	1377	7272	2345	114	2572	453	5	2073	766	7158	1311	797	2752	409	1204	6122	2814	790	1877	9415	134	1590	1281	422	1552	375	1285	262	660
_FNKN[+1]NEGTYYSPNYNPQSR_.3	CP	P00450		26329	3430	12322	12325	3398	20535	2655	19836	9919	30743	24708	23280	3025	944	2060	2921	27849	22007	3570	31017	28102	502	3206	1186	23525	1111	1578	1976	807	5015	28777	3043	19134	3288	19969	1275	32824	28405	2187	2226	35341	2559	2126	24352	1762	33783
_NMATRPYSIHAHGVQ[+1]TESSTVTPTLPGETLTYVWK_.3	CP	P00450		20686	5571	15613	11782	1057	6978	13523	19474	5453	12499	8957	1969	1777	1649	2549	11343	550	12272	2922	2071	19047	1251	3144	15958	1808	11653	1122	17213	2240	10906	1949	1286	1098	10672	4307	8053	2945	15067	789	2593	15446	7867	1325	15203	4276	11458
_DTANLFPQTSLTLHMWPDTEGTFNVEC[+57]LTTDHYTGGMK_.3	CP	P00450		1612	1433	5419	2953	850	1566	1380	1689	1114	2431	595	2456	864	2193	1519	2347	1539	2349	2823	1451	1096	1030	1356	1710	1247	2816	1222	2390	2332	1976	1028	698	1133	4667	843	1816	1239	2881	1162	1278	2172	2681	7994	4463	1131	1250
_MFGNLQGLTMHVGDEVNWYLM[+16]GMGNEIDLHTVHFHGHSFQYK_.5	CP	P00450		6671	13351	11302	24739	1412	2510	4283	2053	13024	2130	750	4073	2227	3081	3430	2689	2824	179	3866	2104	3926	945	6091	2986	1796	3494	4634	3085	1875	4993	1266	757	3180	1485	4535	3563	4675	2950	2207	5204	591	3194	3955	2653	601	3650
_Q[+1]KDVDKEFYLFPTVFDENESLLLEDNIR_.4	CP	P00450		696	24022	120241	2591	8866	3334	28	5330	8838	1003	554	497	557	693	1704	477	1	211	760	1	2753	260	35	146282	74	4386	7	1	743	354	1000	910	374	6366	38	282	505	6734	1790	707	3092	806	2115	28	407	30
_FNKNNEGTYYSPNYNPQSR_.3	CP	P00450		2758	3795	5190	806	2526	1986	2408	9925	10466	7991	1836	1333	1447	880	4199	2559	20399	1373	725	29441	1687	17210	1775	1178	462	3041	13282	2576	2168	2153	22147	2145	1409	21333	2929	8611	17640	1796	2421	2054	1706	2453	15069	558	2382	2018
_QKDVDKEFYLFPTVFDENESLLLEDNIR_.4	CP	P00450		1540	8918	14137	963	280	516	286	728	6525	795	904	1036	699	1127	298	774	929	924	876	865	1059	3044	1072	3936	733	788	1162	1016	779	771	917	2458	623	578	940	911	758	953	568	873	823	948	1890	873	1129	639
_MFGNLQGLTM[+16]HVGDEVNWYLMGMGNEIDLHTVHFHGHSFQYK_.6	CP	P00450		5237	810	978	5345	14519	764	889	1532	3991	922	8545	835	6996	1881	15484	1807	1339	3875	567	10667	3654	490	2405	1219	1249	3336	7711	10254	1321	1677	8006	5356	10974	7328	6193	766	3198	1685	3297	3768	9584	814	2240	3156	587	3762
_RDTAN[+1]LFPQ[+1]TSLTLHMWPDTEGTFNVEC[+57]LTTDHYTGGMK_.5	CP	P00450		5672	6437	5918	12805	5846	149	384	450	7429	595	7455	678	3491	7471	5625	514	927	357	8844	6186	4631	9081	7768	4816	5440	868	3345	4161	6359	6059	6047	3289	5363	752	198	227	6363	690	4567	936	476	6590	679	1085	1187	395
_PYTFHSHGITYYK_.3	CP	P00450		601	2067	682	24	248	1	778	1782	2	659	5104	614	130	220	868	216	60	778	577	509	119	675	418	489	634	379	537	129	10	619	585	231	848	694	873	317	106	445	216	1	760	175	30	819	348	607
_LISVDTEHSN[+1]IYLQN[+1]GPDR_.2	CP	P00450		1833	5573	9163	10642	1769	2346	3212	3875	4799	3378	2556	4274	2825	3086	1443	3303	2716	3008	2272	2119	1428	1081	1626	18272	3027	4467	3227	3024	3153	2786	2823	1141	5168	3419	4131	5280	2935	720	3581	3177	2475	3684	4480	5055	2735	2532
_MFGNLQGLTMHVGDEVNWYLMGMGNEIDLHTVHFHGHSFQYK_.6	CP	P00450		7884	1159	2	10	9833	13718	1264	7629	946	7801	2244	13595	3387	2258	406	7227	6280	7909	15028	12080	5204	7722	4391	4	354	1781	1770	3182	1383	6600	1316	14710	5283	1316	8335	5498	1760	1962	2392	10578	1006	4256	2750	5548	6356	1686
_NMATRPYSIHAHGVQTESSTVTPTLPGETLTYVWK_.3	CP	P00450		12683	8991	63416	11232	5958	5625	7551	5931	8952	12123	15720	2309	7995	13638	13263	9497	3456	8898	653	13767	14421	6958	1633	34377	2060	3833	10965	10857	8326	7590	12705	6241	9123	1650	7563	10416	11151	14020	1318	12433	8930	13098	14547	3939	12873	16550
_ADDKVYPGEQYTYM[+16]LLATEEQ[+1]SPGEGDGNC[+57]VTR_.4	CP	P00450		4387	2214	6	622	7268	818	5743	3651	813	1781	4082	2630	5025	4467	6050	373	739	3317	5778	5102	3918	6351	2422	16544	828	1334	371	1374	5775	2153	2651	3173	477	689	1472	325	4513	1295	5900	1138	5635	6112	5134	921	1202	5547
_MFGNLQGLTMHVGDEVN[+1]WYLMGMGNEIDLHTVHFHGHSFQYK_.6	CP	P00450		484	1018	1	7	5101	773	683	5287	14	8078	2221	414	4104	647	5094	659	6153	7430	1840	7835	1218	1099	102	474	1365	972	723	583	913	2120	1264	268	669	604	4598	1232	1789	1412	7069	1424	293	4430	4096	838	1067	811
_WYLFGMGN[+1]EVDVHAAFFHGQ[+1]ALTNK_.4	CP	P00450		2781	766	1916	2119	4267	3816	4487	6064	1933	4533	2215	4784	3354	2836	7087	4559	3600	4190	4108	3104	2268	2046	2592	8	3820	4881	3097	2910	3800	3535	3031	168	3476	4591	5576	5790	4991	3411	5711	4977	1081	4618	5263	6114	1941	2790
_DTAN[+1]LFPQ[+1]TSLTLHMWPDTEGTFN[+1]VEC[+57]LTTDHYTGGMK_.4	CP	P00450		2201	798	7249	3713	2608	1458	1529	741	3438	1452	606	882	1250	5798	1074	1670	1769	1188	1568	1237	5018	1419	1144	632	863	1651	1446	1303	2675	4164	1002	1909	2135	1918	1269	833	1699	4421	2189	1662	2733	1658	3904	1923	3027	834
_DTANLFPQTSLTLHM[+16]WPDTEGTFNVEC[+57]LTTDHYTGGM[+16]K_.4	CP	P00450		1084	839	6012	2687	572	640	884	1032	822	10816	1827	1517	1035	622	1004	1107	1158	2610	1581	2101	1633	768	902	1601	1007	2196	2005	1230	1173	3740	577	568	1011	3285	659	1080	1403	5929	1812	3496	3154	885	1290	2540	1435	851
_YTVNQ[+1]C[+57]R_.2	CP	P00450		803	3842	9	3	1472	1970	2970	2802	3	2214	2275	2524	2728	1622	1789	2955	1437	2640	2265	1348	1236	1178	1664	9	1900	3224	1401	1148	2317	1514	1060	565	2513	3076	1155	3057	1732	1591	2649	3306	1602	2563	1970	4267	1437	1639
_MHSMNGFMYGNQ[+1]PGLTMC[+57]K_.3	CP	P00450		148994	612477	4574	11722	2350	80762	130713	166	530050	425	2384	2101	2310	1398	960	125135	1783	548	1419	36948	856	1680	145382	895631	147123	1779	2106	147823	359	788	654	1209	1148	623	121915	154505	314	1517	962	1608	1176	2315	51181	738	1827	1387
_SGAGTEDSAC[+57]IPWAYYSTVDQVK_.3	CP	P00450		841	2389	141	162	685	1357	173	3618	709	1654	1237	327	800	21016	921	39	2451	2011	1447	1292	3327	16800	3409	773	852	21647	3710	24982	997	2097	1403	8564	2833	2015	2563	3103	17293	1335	2069	1285	1054	1408	1838	3071	16410	819
_MHSMNGFMYGN[+1]QPGLTMC[+57]K_.3	CP	P00450		1251	2052172	4880	2566487	1060	312521	418968	31642	30528	1314	826	344	676	3113	757	2312	828	841	901	431878	1930	643573	455498	2680581	482702	1531	460017	449278	537	2384	501	720132	544	270	566	521152	529700	1142	424	861	490440	374	756	2391	314	473
_FN[+1]KN[+1]NEGTYYSPNYNPQSR_.3	CP	P00450		21137	8434	4798	15941	410	811	1111	16394	7292	1221	1432	1016	1170	752	2059	1443	1502	1521	878	3572	2213	529	1625	19498	123	1062	3265	24425	893	2099	19950	16172	14793	3437	2232	1427	1295	23066	1830	1155	1425	1249	1006	1237	876	1781
_FNKN[+1]N[+1]EGTYYSPNYNPQSR_.3	CP	P00450		21137	8434	4798	15941	410	811	1111	16394	7292	1221	1432	1016	1170	752	2059	1443	1502	1521	878	3572	2213	529	1625	19498	123	1062	3265	24425	893	2099	19950	16172	14793	3437	2232	1427	1295	23066	1830	1155	1425	1249	1006	1237	876	1781
_MHSM[+16]NGFMYGN[+1]QPGLTMC[+57]K_.3	CP	P00450		1069	712	5462	2054	376	260	594	1370	2038	573	700	260	1234	543	1403	1058	612	650	6472	367	365	289	106611	2312	712	1275	662	1120	981	513	552	1314	1520	892	541	599	437	446	434	1288	987	208	996	1494	4040	842
_MFTTAPDQVDKEDEDFQESNK_.4	CP	P00450		9185	15010	667	35385	6879	6987	6960	5548	30041	9831	7169	7654	8572	7772	9689	8769	6700	6720	1867	7570	8514	8741	9150	84203	9566	9765	7904	9768	7317	9612	8324	2504	319	456	265	10312	10609	7672	195	175	10274	7163	7242	425	10128	7697
_MYSVNGYTFGSLPGLSMC[+57]AEDR_.2	CP	P00450		1560	9865	1292	1072	6510	2669	8585	5215	3841	3983	1810	6561	7490	3763	2150	10700	23758	5826	2390	4765	6984	6522	2398	2012	2563	5215	7525	4158	8284	15648	3595	4761	6561	4218	6992	2894	1298	4385	3584	12427	5317	9625	4799	2859	11687	7442
_MYSVN[+1]GYTFGSLPGLSMC[+57]AEDR_.2	CP	P00450		5623	2069	9210	989	5831	9772	3706	4239	2026	4667	3174	2836	2850	6232	6793	1591	6080	4882	4551	8244	6609	8076	5515	7232	4201	3268	3693	5550	2082	6361	2320	2219	4153	5976	5939	4077	8466	4034	9971	6744	14264	6636	5723	7548	8745	6160
_FNKNN[+1]EGTYYSPNYNPQSR_.3	CP	P00450		1502	2135	6	659	2641	1988	2734	2168	10046	25673	17260	1278	2294	711	2173	2386	1742	1765	2957	28893	15498	506	2134	1185	1164	847	1114	837	752	4660	23464	2138	15559	2802	1691	1119	1203	26890	2749	1865	2485	2162	5330	1441	1617	1492
_FN[+1]KNNEGTYYSPNYNPQSR_.3	CP	P00450		1720	2646	16662	11241	2597	1859	2215	2110	11748	27466	2071	1593	2017	908	22845	2532	1964	12447	934	31324	1639	725	1528	1186	774	887	2204	1232	946	3477	1156	2581	17929	3214	2619	1270	11738	26957	21576	2027	2292	1976	885	1512	21539	1888
_TPGIWLLHC[+57]HVTDHIHAGMETTYTVLQ[+1]NEDTK_.3	CP	P00450		23489	17655	35005	1097	14386	9956	3513	3939	16666	10263	22449	11474	14881	5160	13681	5940	10386	980	15709	18819	4354	5531	5149	26680	14570	1445	8722	21797	16368	7300	7460	6370	2922	11187	17686	5062	4501	7523	3125	10534	10973	16178	23284	1236	4294	18325
_TPGIWLLHC[+57]HVTDHIHAGMETTYTVLQ[+1]N[+1]EDTK_.3	CP	P00450		7303	14444	38279	28948	5105	13156	4503	4098	4330	2967	7541	7640	13833	8587	15588	14683	11113	11384	10383	14381	8092	16269	6570	36595	12172	3137	8463	11877	14756	9305	7444	6359	6499	16068	2898	8838	7494	4546	4342	2903	3439	11435	21453	2526	13024	3266
_DTANLFPQ[+1]TSLTLHMWPDTEGTFNVEC[+57]LTTDHYTGGMK_.3	CP	P00450		1507	1205	4907	4416	1027	3234	1079	1468	743	2407	913	584	1410	1812	540	2153	1171	2510	4931	4827	1282	899	4924	2249	1046	1884	1333	1707	920	1470	855	1267	1518	4986	5083	1189	1328	3181	1285	1828	2574	657	4569	3977	1430	6133
_MFGNLQ[+1]GLTMHVGDEVN[+1]WYLMGMGNEIDLHTVHFHGHSFQYK_.5	CP	P00450		5119	4894	5002	4	1147	2578	552	2019	1081	2755	4772	3593	2332	4105	1308	2775	560	577	860	3929	5454	823	738	8	428	939	4639	553	3291	4469	2706	760	1501	3204	1862	2909	4519	3452	785	3604	3253	4163	2222	2665	1480	3904
_QSEDSTFYLGER_.3	CP	P00450		20	1094	410	306701	53	1301	37	7	5179	17	1280	1	40	21	201	80	109	97	39918	1	399	2418	148	287517	37	118	288	59	32	132	550	55	1812	1270	2050	1412	51	324	12	55	2576	2012	94	1379	1476	184
_MFGNLQGLTMHVGDEVNWYLMGMGNEIDLHTVHFHGHSFQYK_.4	CP	P00450		3688	5793	1145	1169	2153	2800	1536	2385	2770	3517	2417	1342	2582	2240	1608	3588	3692	1793	2925	1873	329	2152	702	3547	1041	3217	4429	327	1573	3040	199	2134	5010	369	2690	852	2902	2578	4673	2340	2745	386	1008	1921	1243	2779
_TPGIWLLHC[+57]HVTDHIHAGMETTYTVLQ[+1]N[+1]EDTK_.5	CP	P00450		1082	5371	2922	2	1312	469	830	1709	818	1051	157	1178	1011	707	746	1062	702	1534	2598	1094	1612	539	900	9	1573	1813	1356	1683	1163	1322	1474	36	1015	1017	1254	346	1584	1135	2398	2212	1039	1162	1061	501	948	371
_FNKNN[+1]EGTYYSPNYN[+1]PQ[+1]SR_.3	CP	P00450		7527	2	891	4	471	5707	936	7486	2044	552	6848	7686	9312	9005	9743	1021	1149	9264	721	9926	10759	3189	7058	7	9120	13532	1002	11215	8703	8358	10666	3726	923	2307	9176	10098	6784	10808	273	5970	758	92	953	3216	7124	1443
_QKDVDKEFYLFPTVFDENESLLLEDNIR_.3	CP	P00450		8799	1264	2004	1807	2504	4379	7155	4323	4291	5577	4927	8229	2635	3862	7470	1464	7269	10492	3787	4906	3627	15948	5459	9009	3624	9921	14142	4795	6002	6859	4568	4520	6632	3128	12917	9046	1386	3325	9015	10594	2543	3026	5809	1326	1698	9375
_LEFALLFLVFDENESWYLDDNIK_.3	CP	P00450		299	1	7	6	138	151	117	89	477	77	434	108	197	72	213	520	97	659	277	122	168	141	163	1021	204	246	336	585	386	210	148	137	56	465	348	130	228	358	129	552	281	174	215	773	91	630
_MHSMN[+1]GFMYGNQPGLTMC[+57]K_.3	CP	P00450		166224	442157	5493	5633	127411	94119	657	841	724	1330	275	1069	665	176859	212296	124945	197038	747	1559	1337	538	167725	152049	879744	152540	1337	150324	158183	560	157406	1821	206186	151716	288	142325	162855	188623	97	507	649	154354	188	777	253	109088	1
_STVLTIPEIIIK_.2	F13A1	P00488		1274	915	2	3	536	1030	2329	932	133	1427	1590	1541	1226	1377	1146	538	1333	401	1154	1404	731	1384	1398	7	1573	1297	648	689	852	840	1806	9	1199	696	755	1471	1391	1293	1333	1344	1296	1499	696	351	647	681
_GTYIPVPIVSELQSGK_.2	F13A1	P00488		3919	2111	439	1767	1547	3864	5540	2828	5340	3585	5461	3840	4326	4966	3232	1991	5791	889	5408	4875	2589	4262	3103	5	3845	481	3270	2206	1653	2372	5730	515	5185	2183	2434	3546	6789	6457	4736	4962	4456	3776	3379	3311	2288	2465
_FQEGQEEER_.2	F13A1	P00488		347	4	12	6	16	555	542	166	19282	375	669	460	301	439	156	112	601	137	750	523	229	1527	269	1272	272	2193	151	87	302	391	677	1888	283	175	197	445	801	457	219	281	244	776	494	2050	407	71
_GVNLQEFLNVTSVHLFK_.3	F13A1	P00488		1013	2	7	8	413	548	971	406	4	763	1015	507	693	1024	368	219	763	215	982	607	804	873	771	20	588	303	409	350	358	488	1463	278	272	418	316	1107	360	712	697	580	484	825	487	284	999	582
_LALETALMYGAK_.2	F13A1	P00488		2025	2	738	3	1263	139	1725	1762	2	569	909	693	159	51	280	227	850	287	1271	983	1526	132	1236	5	1187	192	374	242	594	576	670	797	83	329	159	1724	460	499	547	590	1578	1070	86	610	186	829
_LIASMSSDSLR_.2	F13A1	P00488		593	6951	6070	3729	146	504	1098	545	4447	1162	954	808	816	2654	713	1534	690	1208	817	2205	1932	564	535	9041	1459	1188	575	9539	1067	1922	592	1199	734	546	577	1397	2687	1287	863	965	711	819	680	253	431	4509
_HVYGELDVQIQR_.3	F13A1	P00488		983	1544	3	2	591	566	689	369	1336	1306	676	558	440	895	1061	962	952	946	1086	1059	367	582	1277	1417	514	565	522	824	2199	362	1231	897	880	288	310	833	1191	836	1110	704	368	523	578	325	460	1742
_LIASM[+16]SSDSLR_.2	F13A1	P00488		872	7941	5	15194	4322	5786	526	4744	12172	4781	377	759	5179	411	2265	5125	4448	4929	544	582	2284	822	4928	984	379	5796	3295	3156	2455	6498	495	3680	7606	4226	435	792	432	462	254	653	173	324	187	4011	184	51
_VGSAMVNAK_.2	F13A1	P00488		1	4	7	3	1	2437	2980	2652	2	2395	2735	3290	2560	2943	1734	20	1594	2273	3189	3183	1603	1940	3793	14	2286	1291	2983	1859	1	2808	1	312	2154	1834	1369	109	2250	2258	2309	152	2199	1860	2563	68	3065	2581
_EREEYVLNDIGVIFYGEVNDIK_.3	F13A1	P00488		920	14970	4791	5400	741	303	1150	689	3483	761	860	1718	231	353	1816	387	611	207	588	1589	915	173	211	3265	660	742	402	141	631	361	776	511	1158	1420	1141	3132	2321	845	387	1117	556	200	1158	602	328	935
_NPETDTYILFN[+1]PWC[+57]EDDAVYLDNEK_.3	F13A1	P00488		32516	4895	585220	155265	73861	54551	15823	172207	234906	56387	16338	1972	4936	3826	7409	36014	30754	16708	2770	332615	475984	2387	68838	85999	5138	40027	5431	361447	1755	13140	2670	495169	13175	18728	806	4255	305060	658	23367	28783	2371	707	299807	27510	2152	2883
_NVWVHLDGPGVTRPMK_.2	F13A1	P00488		8522	1828	5129	1004	13091	15362	15043	17803	8853	21414	15017	19088	15252	13319	13242	18592	15863	17208	11244	2733	11459	14127	9856	5308	14983	23132	4465	11952	17488	3404	2867	16740	21850	20478	12680	24705	10573	16294	18493	23016	13485	19351	9507	21519	12832	16062
_EREEYVLN[+1]DIGVIFYGEVNDIK_.3	F13A1	P00488		233	510	2764	6581	1273	1290	1002	799	978	3099	205	2140	691	604	1465	890	1384	3957	785	1327	1576	1669	135	5	1040	1398	595	151	2708	270	713	3349	1315	244	2260	3859	1849	2881	227	791	1793	1024	2168	1193	1390	2138
_ETFDVTLEPLSFKK_.3	F13A1	P00488		1730	117	481	269	2189	1181	193	1	89	100	143	2208	63	104	2571	1690	49	1095	1264	235	1414	2298	198	1486	90	1309	2673	3542	59	101	1855	96	114	1294	2433	267	315	142	39	2866	2740	159	1501	2174	2283	2119
_N[+1]PETDTYILFNPWC[+57]EDDAVYLDNEK_.3	F13A1	P00488		32516	136132	435529	255935	3838	54551	15831	172208	234906	56285	3794	1407	14642	1672	392614	36048	30754	16708	2646	331068	1851	2895	68683	93889	5138	39902	10547	382100	1786	13110	2669	495769	55060	41647	806	10531	313169	46792	23367	29063	88702	7661	3729	7580	35814	4482
_FQEGQEEERLALETALMYGAK_.3	F13A1	P00488		2139	11416	9402	23476	2700	4433	583	8025	17531	5528	939	406	1102	1065	921	5492	1248	4855	805	612	1449	231	4377	5438	5122	733	329	729	594	5566	772	5820	1002	740	3184	539	1497	3797	898	4968	939	1359	1097	5510	3580	284
_LSIQSSPK_.2	F13A1	P00488		2907	4801	11	4	2575	2460	2750	3119	2	2349	2958	2876	2903	2555	2087	3227	2818	252	2927	2506	2720	2805	3146	17	2459	2828	2510	2981	3206	3195	2800	82	2810	2859	2549	2466	2718	2363	2358	2348	1929	2569	2418	2705	2137	2787
_LSITFR_.2	F13A1	P00488		9285	7655	7	24825	562	313	156	2741	3	1805	485	299	239	12268	65	293	134	1809	458	477	308	292	257	14	112	2833	1946	1123	228	436	271	4402	289	389	536	458	482	441	195	68	364	399	1	395	362	326
_NPETDTYILFNPWC[+57]EDDAVYLDNEK_.3	F13A1	P00488		7970	36293	7908	45690	2351	6481	1445	1186	83714	25937	15090	29654	2201	27901	28862	475	1326	22378	1074	10419	902	3588	37264	99321	5406	25976	29343	24940	1043	29222	893	226342	16867	116913	14132	689	1736	610	30674	7785	41964	5661	258	17894	1321	24345
_GVNLQEFLNVTSVHLFK_.2	F13A1	P00488		2924	7003	5213	802	4057	2893	2959	1961	3546	1854	3003	1583	2626	3383	22804	1748	2294	2315	2652	3084	3500	3949	3040	4980	1637	2243	2021	2228	1302	2370	4564	3730	3182	1879	3351	2775	3188	2064	1589	1099	2993	9333	655	1043	3047	3430
_QIGGDGM[+16]M[+16]DITDTYK_.2	F13A1	P00488		3083	2852	6759	1594	90	3415	2757	3334	1	49	73	3488	621	1477	20	271	1844	146	2352	3833	4145	608	1346	19129	4952	1	442	1212	2735	1788	5114	22987	142	1	4704	4088	106	1826	37	2584	3973	135	173	34	5429	33
_LEN[+1]NLR_.2	ABL1	P00519		1	18601	3106	6	733	95	1	3525	318	5423	33	2697	136	6560	37	213	6590	439	162	131	1030	5910	1	738	3326	443	2593	161	7104	123	1	7085	5222	3985	4469	1064	275	90	5760	176	109	4935	160	1198	5457	12
_ITLPVDFVTADK_.2	PGK1	P00558		1050	5907	8272	6619	3196	294	1259	154	3575	39894	278	920	385	847	702	79144	49	1230	479	733	1099	1834	1	16555	171152	89735	2494	40	615	99936	139102	61	55079	48334	207	983	180	1028	412	441	157	3965	45	191	1843	40476
_TATSEYQTFFNPR_.2	F2	P00734		56910	21831	3471	14316	56425	64706	62695	62621	40320	63191	55596	58905	68109	58172	52386	62557	54727	55383	63361	55568	58255	70958	60693	10236	76141	61261	56218	58375	68879	58542	48581	103383	66837	67000	50949	59745	54362	58487	61488	71393	60349	48527	56420	53407	50482	38864
_ELLESYIDGR_.2	F2	P00734		29723	8823	3	13727	34911	38030	32917	32949	30053	40533	29206	35160	31086	27868	25372	25993	32636	39745	36148	31197	29934	31448	34002	8824	35901	34636	23922	28306	45677	36597	35619	59106	33642	31055	26023	29079	30486	27936	25793	27651	27035	30942	37151	34608	33625	21695
_ETWTANVGK_.2	F2	P00734		23814	11044	13791	11453	21713	23577	24211	25361	21316	26265	21893	21794	21790	21994	15933	25479	23667	24180	25531	21293	33505	25664	26090	5685	21036	22636	23125	22618	24389	20990	19280	12774	21645	21570	23425	23032	20833	18623	22538	23010	20240	18407	25603	19247	20263	19088
_TATSEYQ[+1]TFFNPR_.2	F2	P00734		42005	13670	1949	9271	40281	46940	45357	45403	27328	45179	40261	43144	49175	42616	37690	45797	39367	41146	47094	40336	41808	52046	43158	3568	54797	44721	40605	42250	50778	43149	34518	75253	48928	48884	37303	42931	39867	43407	44270	52838	44073	35962	41348	38619	36013	28203
_TERELLESYIDGR_.3	F2	P00734		23687	5254	606	5854	17959	26544	21965	24936	14244	23697	20980	23446	24017	24092	18618	26072	18858	23260	21931	22653	21909	20168	22143	18	25379	24650	21752	22585	21846	20943	20500	27448	22671	21493	21344	26182	23886	22670	28258	29346	23439	16960	21981	19250	20526	20569
_IYIHPR_.2	F2	P00734		11123	3598	11	3647	9254	11003	12407	14467	5941	11892	12453	12463	13313	11769	9350	13017	10442	12493	11237	12897	11885	12262	13620	9	14888	13404	15314	14417	11796	13905	14214	9451	13151	13216	13231	14950	11829	13559	14293	13765	8170	11757	9872	11686	13008	11278
_VTGWGNLK_.2	F2	P00734		12073	25088	60629	1224	8393	13750	12293	14082	2691	12626	11024	11942	11515	10376	6207	12237	11557	12361	11999	10800	12982	9816	10705	82132	11146	11436	11879	11233	13311	12419	12191	13309	11358	9037	12012	10355	8895	8575	11763	11344	8558	9902	10607	10856	11529	8779
_IVEGSDAEIGMSPWQVMLFR_.3	F2	P00734		2868	598	4	5	3881	3937	2376	2885	364	2833	1708	2766	2470	2281	3016	2030	2665	2863	3205	2439	4966	2710	2317	6	2285	4142	3462	3264	2850	2535	2379	5778	4849	3863	2812	2127	3231	3920	3625	4090	3282	2395	2639	4236	3253	2484
_IVEGSDAEIGMSPWQVMLFR_.2	F2	P00734		4815	2674	2355	7555	6786	6969	4068	5444	8360	6093	5587	6212	3895	4432	4944	4064	4821	5070	4853	4085	7376	5152	5693	7797	4460	7343	4181	4971	4914	4381	4765	10894	6361	5368	2815	3686	4375	4942	5276	4434	3648	4279	3669	5440	4297	3574
_TATSEYQTFFNPR_.3	F2	P00734		5438	659	1596	400	5671	7172	5788	6807	1813	6704	5132	4936	4985	5240	6015	6405	5472	7130	6285	5818	6234	7105	6184	666	6594	8114	6516	6078	5848	7127	4980	13433	9611	11240	9782	10336	9873	10384	11877	11288	10395	6726	7889	9966	8151	7370
_YGFYTHVFR_.3	F2	P00734		7609	1495	530	803	4119	12409	7823	10831	1404	6521	8370	9359	7550	7830	6547	10975	7251	10007	8959	9618	8712	6813	8961	5	10155	9218	11588	8442	8355	10247	7805	1318	10851	8719	8707	10360	9119	10574	11106	10592	7298	6229	9900	9672	12126	9862
_YGFYTHVFR_.2	F2	P00734		7845	477	1067	880	4377	11701	9726	12081	1133	7468	9893	9796	10278	10147	8465	11546	9610	11155	9341	11110	8961	7363	9917	56403	11295	10887	12945	9070	9629	11564	8505	1343	10947	9448	8522	9980	8324	10292	10069	9355	6056	7595	10566	9379	9992	8860
_ENLDRDIALMK_.3	F2	P00734		4310	2	4	34857	4317	5678	4141	5484	354	5610	4296	5104	3751	3667	2193	3942	5551	5838	4571	4263	5521	3675	4787	1234	4347	5154	4004	4155	5383	4405	4690	4166	4933	4522	4112	3203	4506	4630	5951	5951	3964	3737	5197	6573	5303	4180
_ENLDRDIALMK_.2	F2	P00734		2376	1562	4637	3718	3151	3181	2550	3662	38153	3449	3199	3310	2887	1975	1751	2759	4155	3930	3545	2575	4236	3345	3491	7	2922	4053	2213	2387	3538	2663	3766	2673	3900	3680	2737	1253	2323	2171	2358	2282	1252	2911	3132	3029	2493	1979
_ISMLEK_.2	F2	P00734		4419	4	10	5	3709	4678	3073	4519	377	4819	3497	4008	3636	3457	1608	4527	4753	5342	4243	3930	5230	4441	4059	826	3433	6619	5268	4027	4146	3559	3139	3067	5955	4856	4912	3960	5114	4802	5178	6108	4346	3243	4261	4641	4902	4525
_IVEGSDAEIGMSPWQ[+1]VMLFR_.2	F2	P00734		3443	4629	10567	3333	4886	4914	2909	3807	1628	4177	4643	4941	2312	3202	3978	3056	3281	3903	3381	3431	5881	3420	4125	8858	3197	5606	3397	3693	3376	3290	3749	5422	5920	4524	2568	2328	3421	4110	3795	3296	2916	2904	2861	4025	3375	2580
_SLEDKTER_.2	F2	P00734		391	3	10	8	602	925	316	449	7	866	371	791	508	214	62	47	537	194	417	472	807	476	364	17	855	289	455	73	776	647	517	774	584	348	531	696	503	566	400	851	386	463	857	989	646	443
_ISM[+16]LEK_.2	F2	P00734		2387	573	11	5	2001	2570	2707	1487	1144	2505	1438	2526	2394	2492	2109	2522	1637	2090	2635	2366	1420	3044	2394	2468	1569	2948	2460	1521	2797	1996	1874	871	1999	2175	3098	3454	2052	2078	2537	2736	2513	1938	1855	2848	2566	2295
_TERELLESYIDGR_.2	F2	P00734		9590	5767	7	5	7959	8439	9211	9731	5178	10172	9344	10339	10406	9579	8102	12310	8760	9880	8651	7412	8345	10066	8516	34121	10184	10263	7014	9284	8801	7580	9011	13150	8566	8349	8133	9949	8107	6865	9408	9859	8396	6780	7154	5744	5726	5463
_IVEGSDAEIGM[+16]SPWQVMLFR_.3	F2	P00734		1134	3	11	4	1390	1522	2581	1389	4	2327	1241	2533	871	2564	1748	2302	1089	2158	1150	2014	1956	3200	2259	27	2372	1688	1850	1775	1199	2357	2371	3312	2375	1433	2389	2514	1957	1969	2256	1022	2244	2005	1946	2210	2657	2497
_SLEDKTERELLESYIDGR_.3	F2	P00734		4556	849	7	2	3875	5563	4235	4509	803	6610	4764	6858	6228	4957	3529	4951	4368	4488	3477	4900	4865	4556	4187	2392	6257	5238	4063	3341	4937	3832	3837	11960	4267	6069	4795	5162	4201	4572	4864	6647	3861	3166	3765	4160	3039	3848
_IVEGSDAEIGM[+16]SPWQ[+1]VMLFR_.3	F2	P00734		837	1	5	2080	1522	2079	1811	2052	741	1774	1574	1910	1928	1801	1053	1696	1266	1590	2094	1465	1453	2424	1686	20	1774	1693	1378	1184	1577	1748	1701	2450	1723	1520	1808	1811	1437	1541	1745	1430	1637	1550	1351	1647	1970	1904
_SPFNNR_.2	F2	P00734		2153	3	9	487	57	2618	1327	2629	4	1357	2374	3249	2091	2061	1729	2144	1990	1591	1074	1933	1157	1	2715	11	1660	2935	2994	2024	2550	2893	1086	1	2051	1861	1271	2530	2321	3335	2799	3465	1038	801	3282	3173	2750	2390
_SLEDKTERELLESYIDGR_.4	F2	P00734		7608	3325	7	3118	5778	8536	5740	8050	3	10176	5792	9528	6879	7197	4766	6927	6728	6456	5928	7142	5873	6878	7532	3167	11146	6451	6666	5090	8486	4998	5214	16005	6981	8293	9442	9072	7321	7792	8977	11729	6612	4738	4803	7201	6269	7029
_TATSEYQ[+1]TFFNPR_.3	F2	P00734		5381	305	567	6537	5641	7407	6049	7319	1645	6731	5166	4835	5252	5339	5835	6542	5480	7146	1858	6037	6250	7090	6263	15923	6739	8657	7214	6208	6778	7234	5000	13724	9837	11147	9758	10256	9851	10640	11175	11834	10403	6776	7690	9819	8440	896
_ENLDRDIALM[+16]K_.3	F2	P00734		1387	7092	14951	4	1660	1806	1393	1191	2	1704	780	1227	1170	623	1238	956	1150	1193	1801	1266	1252	2020	1588	13393	1845	1190	699	960	1227	1567	1663	375	1275	1007	1384	1668	1419	1365	1297	1313	1371	1318	1376	1556	1515	1866
_ETAASLLQAGYK_.2	F2	P00734		118	4	6	3102	56	1147	1144	1054	4131	783	21	798	638	1694	123	458	1127	1359	1318	776	679	593	588	14	461	756	159	999	1219	1471	1382	15165	920	859	682	399	1067	971	656	482	551	1053	1366	81	1049	578
_TATSEYQTFFN[+1]PR_.2	F2	P00734		28762	3570	8343	6092	29225	32470	31944	31985	18540	31765	28414	29630	34232	30037	27423	31325	28263	28678	32916	27967	30089	36074	30576	6370	37848	31953	28317	29716	36302	30007	24552	53050	35092	34100	26220	2948	28161	30677	31173	36883	30689	25345	29296	26709	24682	19519
_ETWTAN[+1]VGK_.2	F2	P00734		9540	3551	5091	1628	8133	9500	10014	10378	6670	11052	8557	9041	8574	9052	6567	10409	9346	9772	10216	8889	9666	10363	10506	4764	8539	9116	8738	8782	9537	8276	7745	4824	9298	8649	9044	9077	8121	7284	9063	9350	8077	7680	8880	8429	7906	8040
_PLFEK_.2	F2	P00734		132	20073	871	31678	695	574	2411	453	952	311	398	861	373	249	460	7739	543	432	546	1614	555	53	298	395	958	40	1013	279	2629	1614	520	594	149	235	3193	1284	173	202	168	1557	419	1524	153	715	902	37
_IVEGSDAEIGMSPWQVM[+16]LFR_.3	F2	P00734		304	1	3635	2	491	912	629	512	2607	502	328	383	879	1064	409	721	2066	567	609	800	578	805	532	4348	717	567	758	2227	597	590	366	3405	947	712	812	936	357	528	594	628	258	592	714	593	745	396
_IVEGSDAEIGMSPWQVM[+16]LFR_.2	F2	P00734		3069	10493	24275	8419	1108	3574	7164	3459	11491	3938	6134	5442	2965	2196	2432	3891	9071	6263	3705	6304	3232	3766	2743	15547	2777	2269	2772	2464	4141	6845	5204	3950	3394	2731	2703	4647	1998	4961	5844	2575	2896	9687	1985	5152	4351	12209
_IVEGSDAEIGM[+16]SPWQVM[+16]LFR_.3	F2	P00734		1235	2	6587	1309	462	720	1351	2557	2	2299	1249	468	2336	1214	1159	721	1344	1107	1749	610	2569	810	692	1993	685	801	1975	404	2474	2805	710	4022	2250	785	1116	285	520	657	570	1233	670	1411	1836	1830	1405	506
_YN[+1]WRENLDR_.2	F2	P00734		267	957	621	307	804	93	440	558	3	626	435	802	865	959	583	866	341	629	774	632	465	377	201	1330	608	614	383	468	189	850	742	2780	1372	254	1049	744	686	930	1219	634	630	748	1002	1524	118	419
_DKLAAC[+57]LEGNC[+57]AEGLGTN[+1]YR_.3	F2	P00734		2899	27194	2749	28595	7185	3601	50516	3986	99614	1080	6338	2545	4297	2625	5016	455	2310	4354	4004	7732	18280	7712	6365	10820	8171	8430	6047	2730	42469	41153	3454	72009	7881	5594	8977	9364	4871	52061	3954	7579	8857	9713	9069	7502	11472	1309
_WVLTAAHC[+57]LLYPPWDK_.3	F2	P00734		12344	4509	4189	7808	19172	9321	11468	6780	3911	8083	10458	741	9067	10105	19851	6818	11558	8763	10755	10915	13493	11431	10137	2157	5892	12783	9322	4982	7020	8828	11966	16083	3718	13920	13894	9287	12400	1937	10358	8499	17356	15520	11589	10826	22482	24421
_IVEGSDAEIGM[+16]SPWQVMLFR_.2	F2	P00734		2222	1175	2212	1114	3618	3530	3381	3639	2456	3813	1724	4401	4065	3837	5190	3371	4380	3556	4365	4240	4146	4334	4250	4865	3379	2273	3928	4047	2909	3987	4238	5025	3777	4253	4254	4907	3738	1560	2419	2812	2648	4470	3792	3812	4308	1877
_VTGWGNLKETWTANVGK_.3	F2	P00734		123	1016	30245	7959	1178	1133	903	792	217	663	749	581	776	561	1121	802	1139	957	525	1022	974	825	780	485	663	1394	1083	789	755	924	740	372	589	572	1358	709	1035	887	763	903	681	714	1159	902	746	1395
_LAVTTHGLPC[+57]LAWASAQ[+1]AK_.3	F2	P00734		316	5079	4792	4234	2396	650	862	893	569	723	338	1049	575	711	676	586	988	1036	574	705	519	61	2945	11	645	1450	1142	865	888	689	678	1603	1596	1404	1325	1278	1173	1178	1832	1152	204	203	859	651	1080	2022
[truncated: 13,935 more rows]
[truncated: 272 more columns]
